# Supplementary material for: Systematic assessment of gene co-regulation within chromatin domains determines differentially active domains across human cancers
Source: Genome Biol. 2021 Aug 3;22:218. doi: 10.1186/s13059-021-02436-6 (PMC8330107; doi:10.1186/s13059-021-02436-6)
Supplement: Supplementary file 2 — Additional file 2. Table S1. This table provides for each dataset: the number of samples, the FCC AUC ratio, the total number of chromatin domains, the number of differentially active (DA) domains (p<= 0.01), the total number of immune domains and the number of immune domains among the DA domains. [file 13059_2021_2436_MOESM2_ESM.xlsx]

## Sheet: Table S1
hicds_lab	exprds_lab	nSamp1	nSamp2	FCC_AUC	nTot	nSignif	nPurityFlagged	nSignifAndFlagged
Lung (1)	LUAD KRASmut vs. EGFRmut	154	55	1.53582	1795	23	99	10
SK-MEL-5	SKCM CTNNB1wt vs. CTNNB1mut	351	12	1.50293	1641	56	112	6
A549	LUAD KRASmut vs. EGFRmut	154	55	1.49963	1794	24	112	6
RPMI-7951	SKCM CTNNB1wt vs. CTNNB1mut	351	12	1.49862	1650	44	114	7
Lung (2)	LUAD KRASmut vs. EGFRmut	154	55	1.49809	1750	25	113	10
NCI-H460	LUAD KRASmut vs. EGFRmut	154	55	1.47407	1786	18	107	7
786-O	KICH normal vs. tumor	25	65	1.44261	1621	41	128	12
Lung (2)	LUAD KRASwt vs. KRASmut	348	154	1.44141	1747	24	108	8
A549	LUAD KRASwt vs. KRASmut	348	154	1.43605	1789	18	110	7
Caki2	KICH normal vs. tumor	25	65	1.4336	1689	61	131	17
Lung (1)	LUAD KRASwt vs. KRASmut	348	154	1.43227	1792	19	101	9
G401	KICH normal vs. tumor	25	65	1.42901	1694	50	155	12
NCI-H460	LUAD KRASwt vs. KRASmut	348	154	1.42493	1780	13	114	7
RPMI-7951	SKCM BRAFwt vs. BRAFmut	181	182	1.42004	1650	37	114	14
SK-MEL-5	SKCM BRAFwt vs. BRAFmut	181	182	1.41591	1641	31	112	12
Lung (1)	LUAD nonsmoker vs. smoker	39	328	1.41517	1798	21	115	12
A549	LUAD nonsmoker vs. smoker	39	328	1.39083	1797	24	136	10
Lung (2)	LUAD nonsmoker vs. smoker	39	328	1.38421	1753	21	130	7
NCI-H460	LUAD nonsmoker vs. smoker	39	328	1.36991	1779	9	139	5
SKBR3	BRCA luminal vs. basal	499	171	1.36818	1730	32	77	5
Barutcu_MCF-7	BRCA luminal vs. basal	499	171	1.36649	1688	29	84	7
HMEC	BRCA luminal vs. basal	499	171	1.34585	1820	39	84	8
Cerebellum	GBM classical vs. mesenchymal	42	54	1.33187	1736	42	52	17
Barutcu_MCF-10A	BRCA luminal vs. basal	499	171	1.32805	1713	35	84	7
Spinal cord	GBM classical vs. mesenchymal	42	54	1.32379	1779	39	44	17
T47D	BRCA luminal vs. basal	499	171	1.3232	1747	28	70	7
BT474	BRCA luminal vs. basal	499	171	1.30508	1748	41	86	8
Spinal cord	LGG IDHwt vs. IDHmut	92	248	1.30505	1768	11	52	4
Cerebellum	LGG IDHwt vs. IDHmut	92	248	1.30086	1738	11	67	4
Cerebellum	GBM classical vs. proneural	42	31	1.29431	1743	27	22	1
Spinal cord	GBM classical vs. proneural	42	31	1.29084	1777	18	22	0
HepG2	LIHC CTNNB1wt vs. CTNNB1mut	256	92	1.28325	1582	7	72	0
Cerebellum	GBM classical vs. neural	42	32	1.28185	1740	15	59	7
K562	LAML FLT3wt vs. FLT3mut	122	40	1.28155	NA	NA	NA	NA
HCT-116	COAD MSI vs. MSS	48	35	1.27368	1732	12	147	9
Pancreas (1)	PAAD KRASwt vs. KRASmut	43	109	1.27246	NA	NA	NA	NA
Panc. β-cells	PAAD KRASwt vs. KRASmut	43	109	1.27109	NA	NA	NA	NA
HepG2	LIHC normal vs. tumor	50	348	1.26487	1584	28	72	6
Spinal cord	GBM classical vs. neural	42	32	1.26369	1777	17	54	8
DLD1	COAD MSI vs. MSS	48	35	1.25715	1729	18	131	12
Liver	LIHC CTNNB1wt vs. CTNNB1mut	256	92	1.25531	1686	6	80	1
Transv. colon	COAD MSI vs. MSS	48	35	1.25443	1678	16	131	5
LNCaP	PRAD normal vs. tumor	52	479	1.25411	1733	31	45	4
Liver	LIHC normal vs. tumor	50	348	1.24307	1686	25	80	5
Lung (1)	LUSC normal vs. tumor	51	464	1.23405	1792	37	90	16
Lung (2)	LUSC normal vs. tumor	51	464	1.23107	1752	35	86	14
Pancreas (3)	PAAD KRASwt vs. KRASmut	43	109	1.23046	NA	NA	NA	NA
RWPE1	PRAD normal vs. tumor	52	479	1.21969	1758	17	38	1
22Rv1	PRAD normal vs. tumor	52	479	1.21926	1743	10	39	1
A549	LUAD normal vs. tumor	59	502	1.21235	1808	21	113	9
A549	LUSC normal vs. tumor	51	464	1.20674	1785	28	93	12
Pancreas (2)	PAAD KRASwt vs. KRASmut	43	109	1.20279	NA	NA	NA	NA
RPMI-7951	SKCM low inf. vs. high inf.	119	119	1.19908	1649	31	109	18
NCI-H460	LUSC normal vs. tumor	51	464	1.19582	1783	34	100	15
Lung (2)	LUAD normal vs. tumor	59	502	1.19445	1754	17	108	7
Lung (1)	LUAD normal vs. tumor	59	502	1.18546	1794	12	102	7
NCI-H460	LUAD normal vs. tumor	59	502	1.1804	1774	2	114	1
SK-MEL-5	SKCM low inf. vs. high inf.	119	119	1.17028	1640	30	110	18

## Sheet: column_desc
hicds_lab	ID of the Hi-C dataset
exprds_lab	ID of the mRNA expression dataset
nSamp1	# of samples in the first condition
nSamp2	# of samples in the second condition
FCC_AUC	FCC AUC ratio
nTot	total # of chromatin domains
nSignif	# of differentially active (DA) domains (p<= 0.01)
nPurityFlagged	total # of immune domains
nSignifAndFlagged	# of immune domains among the DA domains
