# Supplementary material for: Systematic assessment of gene co-regulation within chromatin domains determines differentially active domains across human cancers
Source: Genome Biol. 2021 Aug 3;22:218. doi: 10.1186/s13059-021-02436-6 (PMC8330107; doi:10.1186/s13059-021-02436-6)
Supplement: Supplementary file 3 — Additional file 3. Table S2. Complete set of results obtained by DADo on 58 comparisons. [file 13059_2021_2436_MOESM3_ESM.xlsx]

## Sheet: Table S2
hicds	exprds	region	start	end	region_genes	meanLogFC	meanCorr	ratioDown	adjPvalComb
Barutcu_MCF-10A	BRCA luminal vs. basal	chr6_CD633	151720001	152040000	C6orf211,CCDC170,ESR1,RMND1	-3.59443	0.698335	1	3.04764e-05
Barutcu_MCF-10A	BRCA luminal vs. basal	chr1_CD551	153320001	153520000	S100A4,S100A6,S100A8,S100A9	2.12712	0.527927	0	0.00076508
Barutcu_MCF-10A	BRCA luminal vs. basal	chr11_CD238	61920001	62160000	ASRGL1,SCGB1D2,SCGB2A2	-4.03596	0.467916	0.666667	0.00160282
Barutcu_MCF-10A	BRCA luminal vs. basal	chr11_CD384	95720001	96160000	CCDC82,JRKL,MAML2	1.38104	0.781106	0	0.00222459
Barutcu_MCF-10A	BRCA luminal vs. basal	chr16_CD6	720001	840000	CCDC78,CHTF18,FAM173A,FBXL16,HAGHL,JMJD8,METRN,NARFL,RHBDL1,RPUSD1,STUB1,WDR24	-1.00222	0.620549	0.833333	0.00222459
Barutcu_MCF-10A	BRCA luminal vs. basal	chr19_CD244	58320001	58440000	ZNF417,ZNF552,ZNF587,ZNF814	-1.51713	0.670077	1	0.00222459
Barutcu_MCF-10A	BRCA luminal vs. basal	chr6_CD379	89640001	90120000	PM20D2,PNRC1,RNGTT,SRSF12,UBE2J1	1.52141	0.558696	0	0.0022758
Barutcu_MCF-10A	BRCA luminal vs. basal	chr3_CD244	58320001	58560000	ACOX2,KCTD6,PDHB	-1.82028	0.666087	1	0.00271586
Barutcu_MCF-10A	BRCA luminal vs. basal	chr10_CD67	14880001	15040000	DCLRE1C,HSPA14,SUV39H2	1.11764	0.702055	0	0.00278075
Barutcu_MCF-10A	BRCA luminal vs. basal	chr16_CD182	56560001	56800000	MT1E,MT1F,MT1G,MT1L,MT1M,MT1X,MT2A,NUP93	0.984397	0.489557	0	0.00278075
Barutcu_MCF-10A	BRCA luminal vs. basal	chr16_CD139	46520001	46840000	ORC6,SHCBP1,VPS35	1.4683	0.651007	0	0.00285012
Barutcu_MCF-10A	BRCA luminal vs. basal	chr17_CD154	39640001	39840000	KRT14,KRT15,KRT16,KRT17,KRT19	1.86014	0.368064	0.2	0.00285012
Barutcu_MCF-10A	BRCA luminal vs. basal	chr17_CD182	46400001	46720000	HOXB2,HOXB3,HOXB4,HOXB5,HOXB6,HOXB7,HOXB9,SKAP1	-1.26166	0.56923	0.875	0.00285012
Barutcu_MCF-10A	BRCA luminal vs. basal	chr9_CD316	103040001	103360000	MSANTD3,TEX10,TMEFF1	1.21787	0.672356	0	0.00346097
Barutcu_MCF-10A	BRCA luminal vs. basal	chr11_CD409	102160001	102560000	BIRC2,BIRC3,MMP7,TMEM123	1.38224	0.46458	0	0.00368171
Barutcu_MCF-10A	BRCA luminal vs. basal	chr19_CD5	1360001	1600000	ADAMTSL5,C19orf25,DAZAP1,GAMT,MBD3,MEX3D,NDUFS7,PCSK4,REEP6,RPS15	-1.27373	0.465041	0.7	0.00368171
Barutcu_MCF-10A	BRCA luminal vs. basal	chr1_CD579	159120001	159360000	CADM3,DARC,FCER1A	-1.5444	0.64533	1	0.00382012
Barutcu_MCF-10A	BRCA luminal vs. basal	chr1_CD618	168080001	168360000	ANKRD36BP1,GPR161,SFT2D2,TBX19,TIPRL	1.4487	0.514364	0	0.00382012
Barutcu_MCF-10A	BRCA luminal vs. basal	chr3_CD756	182760001	183160000	B3GNT5,LAMP3,MCCC1	2.23111	0.488612	0	0.00382012
Barutcu_MCF-10A	BRCA luminal vs. basal	chr6_CD151	32760001	32960000	BRD2,HLA-DMA,HLA-DMB,HLA-DOB,PSMB8,PSMB9,TAP1,TAP2	0.850995	0.496533	0	0.00388724
Barutcu_MCF-10A	BRCA luminal vs. basal	chr14_CD227	74360001	74560000	ALDH6A1,CCDC176,COQ6,ENTPD5,FAM161B,LIN52	-1.24682	0.568239	1	0.00567481
Barutcu_MCF-10A	BRCA luminal vs. basal	chr16_CD78	19000001	19400000	COQ7,ITPRIPL2,SYT17	-1.6108	0.608932	1	0.00569368
Barutcu_MCF-10A	BRCA luminal vs. basal	chr8_CD380	96840001	97280000	MTERFD1,PTDSS1,UQCRB	0.849271	0.623788	0	0.00569368
Barutcu_MCF-10A	BRCA luminal vs. basal	chr3_CD462	113080001	113400000	SIDT1,SPICE1,WDR52	-1.93893	0.535761	1	0.00627771
Barutcu_MCF-10A	BRCA luminal vs. basal	chr11_CD419	104680001	105080000	CARD16,CASP1,CASP4	0.501498	0.79768	0	0.0066627
Barutcu_MCF-10A	BRCA luminal vs. basal	chr6_CD672	160080001	160240000	ACAT2,MRPL18,SOD2,TCP1,WTAP	0.776734	0.518015	0	0.0066627
Barutcu_MCF-10A	BRCA luminal vs. basal	chr7_CD387	89760001	89920000	C7orf63,STEAP1,STEAP2	-1.57205	0.60625	1	0.0066627
Barutcu_MCF-10A	BRCA luminal vs. basal	chr16_CD242	70320001	70440000	AARS,DDX19A,DDX19B	0.586128	0.69709	0	0.00698611
Barutcu_MCF-10A	BRCA luminal vs. basal	chr19_CD126	30080001	30440000	C19orf12,CCNE1,PLEKHF1,POP4,URI1	1.22391	0.467239	0	0.00759938
Barutcu_MCF-10A	BRCA luminal vs. basal	chr5_CD29	6600001	6760000	NSUN2,PAPD7,SRD5A1	1.06186	0.594329	0	0.00759938
Barutcu_MCF-10A	BRCA luminal vs. basal	chr19_CD55	12040001	12280000	ZNF136,ZNF20,ZNF433,ZNF625,ZNF763,ZNF788,ZNF844	-0.912215	0.629833	1	0.00843527
Barutcu_MCF-10A	BRCA luminal vs. basal	chr20_CD168	43360001	43520000	KCNK15,RIMS4,YWHAB	-2.72297	0.422077	1	0.00843527
Barutcu_MCF-10A	BRCA luminal vs. basal	chr4_CD4	600001	960000	ATP5I,CPLX1,DGKQ,GAK,MFSD7,MYL5,PCGF3,PDE6B,TMEM175	-1.01256	0.476415	1	0.00843527
Barutcu_MCF-10A	BRCA luminal vs. basal	chr16_CD11	1760001	1840000	EME2,MRPS34,NME3,NUBP2,SPSB3	-0.672516	0.663395	1	0.0086769
Barutcu_MCF-10A	BRCA luminal vs. basal	chr19_CD57	12440001	12640000	ZNF442,ZNF443,ZNF563,ZNF709,ZNF799	-0.95333	0.645496	1	0.00907284
Barutcu_MCF-10A	BRCA luminal vs. basal	chr16_CD79	19400001	19560000	CCP110,GDE1,TMC5	-2.05771	0.479925	1	0.0106406
Barutcu_MCF-10A	BRCA luminal vs. basal	chr18_CD53	12680001	12960000	CEP76,PTPN2,SEH1L	0.720865	0.642412	0	0.0119204
Barutcu_MCF-10A	BRCA luminal vs. basal	chr3_CD212	50440001	50680000	C3orf18,CACNA2D2,CISH,HEMK1,MAPKAPK3	-1.62061	0.404893	1	0.0125514
Barutcu_MCF-10A	BRCA luminal vs. basal	chr8_CD122	29640001	30040000	DCTN6,LEPROTL1,TMEM66	-0.403439	0.739213	1	0.0125514
Barutcu_MCF-10A	BRCA luminal vs. basal	chr10_CD55	12080001	12240000	CDC123,DHTKD1,NUDT5,SEC61A2,UPF2	0.826565	0.500846	0	0.0126489
Barutcu_MCF-10A	BRCA luminal vs. basal	chr11_CD443	111080001	111320000	C11orf92,C11orf93,POU2AF1	1.29795	0.612117	0	0.0127067
Barutcu_MCF-10A	BRCA luminal vs. basal	chr11_CD383	95520001	95720000	CEP57,FAM76B,MTMR2	0.634791	0.655457	0	0.0133043
Barutcu_MCF-10A	BRCA luminal vs. basal	chr16_CD4	560001	640000	CAPN15,NHLRC4,PIGQ,RAB40C	-1.02874	0.575784	0.75	0.0133043
Barutcu_MCF-10A	BRCA luminal vs. basal	chr6_CD207	46600001	46760000	CYP39A1,PLA2G7,SLC25A27	1.82286	0.470349	0	0.0133043
Barutcu_MCF-10A	BRCA luminal vs. basal	chr14_CD191	65560001	65880000	FUT8,FUT8-AS1,MAX	-1.32156	0.546085	1	0.0138772
Barutcu_MCF-10A	BRCA luminal vs. basal	chr10_CD429	103320001	103520000	DPCD,FBXW4,POLL	-0.535936	0.664815	1	0.014894
Barutcu_MCF-10A	BRCA luminal vs. basal	chr12_CD95	21600001	21840000	GOLT1B,LDHB,RECQL	1.15716	0.456383	0	0.014894
Barutcu_MCF-10A	BRCA luminal vs. basal	chr15_CD87	43240001	43640000	ADAL,CCNDBP1,LCMT2,TMEM62,UBR1	-0.921395	0.575794	1	0.014894
Barutcu_MCF-10A	BRCA luminal vs. basal	chr16_CD140	46840001	47040000	C16orf87,DNAJA2,GPT2	0.89603	0.569571	0	0.014894
Barutcu_MCF-10A	BRCA luminal vs. basal	chr16_CD64	15320001	15840000	C16orf45,KIAA0430,MPV17L,NDE1	-1.46287	0.44502	1	0.014894
Barutcu_MCF-10A	BRCA luminal vs. basal	chr18_CD10	2560001	2760000	METTL4,NDC80,SMCHD1	1.07499	0.526125	0	0.014894
Barutcu_MCF-10A	BRCA luminal vs. basal	chr19_CD47	10960001	11040000	C19orf52,CARM1,YIPF2	0.41784	0.685814	0	0.014894
Barutcu_MCF-10A	BRCA luminal vs. basal	chr2_CD943	219560001	219800000	CYP27A1,TTLL4,WNT10A	1.5133	0.436414	0	0.014894
Barutcu_MCF-10A	BRCA luminal vs. basal	chr3_CD198	46240001	46440000	CCR1,CCR2,CCR5	0.564613	0.720668	0	0.014894
Barutcu_MCF-10A	BRCA luminal vs. basal	chr7_CD12	2240001	2480000	CHST12,EIF3B,FTSJ2,MAD1L1,NUDT1,SNX8	0.533258	0.585208	0	0.014894
Barutcu_MCF-10A	BRCA luminal vs. basal	chr9_CD288	95600001	95880000	C9orf89,FGD3,SUSD3,ZNF484	-1.90605	0.380697	1	0.014894
Barutcu_MCF-10A	BRCA luminal vs. basal	chr14_CD225	73920001	74120000	ACOT1,ACOT2,ACOT4,C14orf169,DNAL1,NUMB	-1.00592	0.465189	1	0.0154017
Barutcu_MCF-10A	BRCA luminal vs. basal	chr19_CD31	7640001	7720000	CAMSAP3,STXBP2,XAB2	-0.384362	0.711707	1	0.016049
Barutcu_MCF-10A	BRCA luminal vs. basal	chr18_CD126	32760001	32960000	ZNF24,ZNF271,ZNF396,ZNF397,ZSCAN30	-0.634249	0.646942	1	0.0160524
Barutcu_MCF-10A	BRCA luminal vs. basal	chr21_CD140	45160001	45240000	CSTB,LOC284837,RRP1	1.30905	0.446045	0	0.0161427
Barutcu_MCF-10A	BRCA luminal vs. basal	chr4_CD320	76800001	77040000	CXCL10,CXCL11,CXCL9,NAAA,SDAD1	0.999518	0.373679	0.2	0.0161427
Barutcu_MCF-10A	BRCA luminal vs. basal	chr1_CD789	207120001	207240000	C1orf116,PFKFB2,YOD1	0.909852	0.610781	0	0.0163564
Barutcu_MCF-10A	BRCA luminal vs. basal	chr1_CD891	230680001	230960000	AGT,CAPN9,COG2	-1.79653	0.428513	1	0.0163564
Barutcu_MCF-10A	BRCA luminal vs. basal	chr2_CD724	170040001	170400000	BBS5,KLHL41,LRP2	-1.88557	0.437837	1	0.0163564
Barutcu_MCF-10A	BRCA luminal vs. basal	chr3_CD207	48960001	49080000	DALRD3,IMPDH2,NDUFAF3,P4HTM,WDR6	-0.876408	0.533352	1	0.0163564
Barutcu_MCF-10A	BRCA luminal vs. basal	chr8_CD163	41000001	41480000	AGPAT6,GINS4,GOLGA7,SFRP1	1.35253	0.350998	0.25	0.0165785
Barutcu_MCF-10A	BRCA luminal vs. basal	chr1_CD164	38440001	38720000	FHL3,SF3A3,UTP11L	0.708797	0.521814	0	0.0167622
Barutcu_MCF-10A	BRCA luminal vs. basal	chr16_CD186	57400001	57520000	CIAPIN1,COQ9,CX3CL1,POLR2C	0.746172	0.482133	0	0.0167622
Barutcu_MCF-10A	BRCA luminal vs. basal	chr16_CD321	88640001	88880000	APRT,CDT1,CTU2,CYBA,MVD,PIEZO1,RNF166,SNAI3,SNAI3-AS1	0.638506	0.482456	0.222222	0.0167622
Barutcu_MCF-10A	BRCA luminal vs. basal	chr10_CD363	88720001	88960000	ADIRF,AGAP11,FAM35A,GLUD1	-1.37768	0.459398	1	0.0168056
Barutcu_MCF-10A	BRCA luminal vs. basal	chr3_CD134	31760001	32200000	GPD1L,OSBPL10,ZNF860	-0.945512	0.610619	1	0.0169202
Barutcu_MCF-10A	BRCA luminal vs. basal	chr10_CD434	104400001	104640000	ARL3,AS3MT,C10orf32,SFXN2,TRIM8,WBP1L	-0.930338	0.47607	1	0.0170894
Barutcu_MCF-10A	BRCA luminal vs. basal	chr10_CD96	22280001	23000000	BMI1,COMMD3,DNAJC1	-0.752699	0.596483	1	0.0170894
Barutcu_MCF-10A	BRCA luminal vs. basal	chr19_CD3	480001	760000	BSG,CDC34,FSTL3,MISP,PALM,POLRMT,RNF126,TPGS1	-0.845751	0.442485	0.625	0.0170894
Barutcu_MCF-10A	BRCA luminal vs. basal	chr19_CD50	11360001	11560000	CCDC159,DOCK6,EPOR,LPPR2,PRKCSH,RAB3D,RGL3,SWSAP1,TMEM205	-0.971452	0.412479	0.888889	0.0170894
Barutcu_MCF-10A	BRCA luminal vs. basal	chr2_CD1005	234080001	234640000	ATG16L1,DGKD,USP40	-0.815993	0.588038	1	0.0170894
Barutcu_MCF-10A	BRCA luminal vs. basal	chr16_CD9	1360001	1520000	BAIAP3,C16orf91,GNPTG,TSR3,UNKL	-0.896768	0.527101	0.8	0.0176284
Barutcu_MCF-10A	BRCA luminal vs. basal	chr7_CD427	98640001	99080000	ARPC1A,ARPC1B,ATP5J2,BUD31,CPSF4,PDAP1,PTCD1,SMURF1,ZNF789	0.5202	0.473788	0	0.0180646
Barutcu_MCF-10A	BRCA luminal vs. basal	chr1_CD227	52720001	52920000	CC2D1B,ORC1,PRPF38A	1.13964	0.480995	0	0.0180649
Barutcu_MCF-10A	BRCA luminal vs. basal	chr2_CD1021	238000001	238600000	COL6A3,LRRFIP1,MLPH,RAB17	-2.41197	0.302509	1	0.0180697
Barutcu_MCF-10A	BRCA luminal vs. basal	chr6_CD724	170800001	170920000	PDCD2,PSMB1,TBP	0.33906	0.672703	0	0.0187647
Barutcu_MCF-10A	BRCA luminal vs. basal	chr5_CD545	132080001	132440000	AFF4,CCNI2,GDF9,HSPA4,SEPT8,SHROOM1,SOWAHA,UQCRQ,ZCCHC10	-1.10909	0.347453	0.888889	0.0195418
Barutcu_MCF-10A	BRCA luminal vs. basal	chr16_CD5	640001	720000	C16orf13,FAM195A,RHOT2,WDR90,WFIKKN1	-0.643136	0.590516	1	0.0196818
Barutcu_MCF-10A	BRCA luminal vs. basal	chr3_CD759	183760001	184040000	ABCF3,ALG3,AP2M1,CAMK2N2,DVL3,ECE2,EIF2B5,EIF4G1,PSMD2	0.553929	0.44333	0	0.0196818
Barutcu_MCF-10A	BRCA luminal vs. basal	chr1_CD967	247120001	247280000	ZNF669,ZNF670,ZNF695	1.23852	0.471848	0	0.0199742
Barutcu_MCF-10A	BRCA luminal vs. basal	chr9_CD87	21800001	22240000	CDKN2A,CDKN2B,MTAP	1.17281	0.445179	0	0.0203853
Barutcu_MCF-10A	BRCA luminal vs. basal	chr15_CD192	67240001	67600000	AAGAB,IQCH,SMAD3	-1.02897	0.523895	1	0.0209921
Barutcu_MCF-10A	BRCA luminal vs. basal	chr16_CD3	440001	560000	DECR2,NME4,RAB11FIP3	-0.713679	0.581789	1	0.0209921
Barutcu_MCF-10A	BRCA luminal vs. basal	chr1_CD672	179840001	180120000	CEP350,TOR1AIP1,TOR1AIP2	-0.189844	0.768165	1	0.0215094
Barutcu_MCF-10A	BRCA luminal vs. basal	chr1_CD92	20400001	20840000	CAMK2N1,MUL1,UBXN10	-1.97955	0.38495	1	0.02178
Barutcu_MCF-10A	BRCA luminal vs. basal	chr10_CD22	4840001	5120000	AKR1C1,AKR1C2,AKR1C3	0.178099	0.778388	0.333333	0.0220006
Barutcu_MCF-10A	BRCA luminal vs. basal	chr11_CD309	77760001	77920000	ALG8,KCTD21,NDUFC2,THRSP,USP35	-0.957935	0.480786	1	0.0220006
Barutcu_MCF-10A	BRCA luminal vs. basal	chr16_CD243	70440001	70920000	COG4,FUK,IL34,MTSS1L,SF3B3,ST3GAL2,VAC14	0.735361	0.396185	0	0.0220006
Barutcu_MCF-10A	BRCA luminal vs. basal	chr20_CD247	62040001	62240000	EEF1A2,GMEB2,HELZ2,PPDPF,PTK6,SRMS	-1.54927	0.314341	0.666667	0.0220006
Barutcu_MCF-10A	BRCA luminal vs. basal	chr6_CD373	88280001	88520000	AKIRIN2,ORC3,RARS2	0.461857	0.611982	0	0.0220006
Barutcu_MCF-10A	BRCA luminal vs. basal	chr8_CD357	90720001	91000000	NBN,OSGIN2,RIPK2	0.635495	0.54958	0	0.0220006
Barutcu_MCF-10A	BRCA luminal vs. basal	chr17_CD269	66080001	66560000	AMZ2,ARSG,LRRC37A16P,PRKAR1A,SLC16A6,WIPI1	-1.26568	0.360576	0.833333	0.022272
Barutcu_MCF-10A	BRCA luminal vs. basal	chr1_CD11	2280001	2600000	FAM213B,LOC100129534,LOC115110,MORN1,PANK4,PEX10,PLCH2,RER1,TNFRSF14	-0.746008	0.457547	1	0.022553
Barutcu_MCF-10A	BRCA luminal vs. basal	chr12_CD224	54360001	54600000	HOXC10,HOXC11,HOXC4,HOXC5,HOXC6,HOXC8,HOXC9,LOC400043,SMUG1	-0.670805	0.491202	0.888889	0.022553
Barutcu_MCF-10A	BRCA luminal vs. basal	chr14_CD322	96760001	96920000	AK7,ATG2B,GSKIP	-1.04782	0.521465	1	0.022553
Barutcu_MCF-10A	BRCA luminal vs. basal	chr17_CD323	79840001	80000000	ALYREF,ANAPC11,ASPSCR1,DCXR,LRRC45,MAFG,MAFG-AS1,PCYT2,PYCR1,RAC3,SIRT7,STRA13	0.314706	0.5476	0.166667	0.022553
Barutcu_MCF-10A	BRCA luminal vs. basal	chr19_CD89	18920001	19120000	COPE,DDX49,HOMER3,UPF1	0.475869	0.553059	0	0.022553
Barutcu_MCF-10A	BRCA luminal vs. basal	chr22_CD98	38160001	38400000	ANKRD54,C22orf23,EIF3L,GCAT,H1F0,MICALL1,POLR2F,SOX10	0.932304	0.309813	0.125	0.022553
Barutcu_MCF-10A	BRCA luminal vs. basal	chr4_CD109	25440001	25920000	SEL1L3,SLC34A2,SMIM20	1.73895	0.312943	0	0.022553
Barutcu_MCF-10A	BRCA luminal vs. basal	chr5_CD581	140120001	140440000	PCDHA10,PCDHA3,PCDHA4,PCDHA6,PCDHAC2	-1.36838	0.380123	1	0.022553
Barutcu_MCF-10A	BRCA luminal vs. basal	chr8_CD104	25160001	25360000	CDCA2,GNRH1,KCTD9	1.37545	0.437711	0	0.022553
Barutcu_MCF-10A	BRCA luminal vs. basal	chr9_CD285	95080001	95240000	CENPP,NOL8,OGN,OMD	-1.71862	0.338421	1	0.0225698
Barutcu_MCF-10A	BRCA luminal vs. basal	chr1_CD154	36240001	36480000	AGO1,AGO3,AGO4	0.365505	0.664122	0	0.0231929
Barutcu_MCF-10A	BRCA luminal vs. basal	chr12_CD22	4640001	4880000	AKAP3,C12orf4,DYRK4,NDUFA9,RAD51AP1	0.953961	0.393643	0	0.0231929
Barutcu_MCF-10A	BRCA luminal vs. basal	chr5_CD460	111480001	111880000	EPB41L4A,EPB41L4A-AS1,EPB41L4A-AS2	-1.26379	0.446271	1	0.0231929
Barutcu_MCF-10A	BRCA luminal vs. basal	chr9_CD19	4360001	4680000	CDC37L1,PPAPDC2,SLC1A1,SPATA6L	-1.29598	0.405684	1	0.0231929
Barutcu_MCF-10A	BRCA luminal vs. basal	chr14_CD364	105880001	105960000	C14orf80,CRIP1,CRIP2,MTA1	-0.905489	0.488443	0.5	0.0233428
Barutcu_MCF-10A	BRCA luminal vs. basal	chr17_CD231	57320001	57720000	CLTC,DHX40,YPEL2	-0.694567	0.579959	1	0.0233428
Barutcu_MCF-10A	BRCA luminal vs. basal	chr17_CD322	79680001	79840000	ARHGDIA,FAM195B,P4HB	0.416782	0.62056	0	0.0233428
Barutcu_MCF-10A	BRCA luminal vs. basal	chr8_CD467	117760001	118080000	AARD,EIF3H,RAD21,UTP23	0.60606	0.493602	0	0.0234048
Barutcu_MCF-10A	BRCA luminal vs. basal	chr11_CD260	67200001	67400000	AIP,CDK2AP2,CORO1B,GSTP1,NDUFV1,NUDT8,PITPNM1,PTPRCAP,RPS6KB2,TMEM134	0.444512	0.448062	0.2	0.0237289
Barutcu_MCF-10A	BRCA luminal vs. basal	chr8_CD151	37920001	38280000	ASH2L,BAG4,DDHD2,LETM2,LSM1,PPAPDC1B,WHSC1L1	-0.476613	0.58546	0.857143	0.0237289
Barutcu_MCF-10A	BRCA luminal vs. basal	chr12_CD219	53440001	53600000	CSAD,IGFBP6,SPRYD3,TENC1,ZNF740	-1.07787	0.385443	1	0.0239865
Barutcu_MCF-10A	BRCA luminal vs. basal	chr16_CD14	2160001	2360000	BRICD5,CASKIN1,DNASE1L2,E4F1,ECI1,MLST8,PGP,PKD1,RAB26,RNPS1,TRAF7	-0.548799	0.49388	0.818182	0.0244365
Barutcu_MCF-10A	BRCA luminal vs. basal	chr17_CD123	32400001	32720000	CCL11,CCL2,CCL8	0.842191	0.555797	0.333333	0.0244365
Barutcu_MCF-10A	BRCA luminal vs. basal	chr19_CD158	37600001	37760000	ZNF383,ZNF585A,ZNF585B	-0.207368	0.778452	0.666667	0.0244365
Barutcu_MCF-10A	BRCA luminal vs. basal	chr20_CD25	5760001	6120000	CRLS1,FERMT1,MCM8,TRMT6	1.2529	0.35628	0	0.0244365
Barutcu_MCF-10A	BRCA luminal vs. basal	chr17_CD78	17720001	18000000	ATPAF2,DRG2,GID4,LRRC48,SREBF1,TOM1L2	-0.959682	0.412105	0.833333	0.0249625
Barutcu_MCF-10A	BRCA luminal vs. basal	chr11_CD245	63560001	63760000	C11orf84,COX8A,MARK2,NAA40,OTUB1,RCOR2	0.734961	0.399022	0	0.0249793
Barutcu_MCF-10A	BRCA luminal vs. basal	chr20_CD191	49040001	49400000	FAM65C,PARD6B,PTPN1	-1.21276	0.461394	1	0.0250936
Barutcu_MCF-10A	BRCA luminal vs. basal	chr1_CD575	158120001	158400000	CD1C,CD1D,CD1E	-0.230369	0.735922	1	0.0254037
Barutcu_MCF-10A	BRCA luminal vs. basal	chr10_CD186	46040001	46320000	FAM21C,MARCH8,ZFAND4	-0.579932	0.612708	1	0.0254037
Barutcu_MCF-10A	BRCA luminal vs. basal	chr3_CD357	87840001	88200000	C3orf38,CGGBP1,ZNF654	-0.228871	0.707485	1	0.0254037
Barutcu_MCF-10A	BRCA luminal vs. basal	chr4_CD624	144080001	144480000	GAB1,SMARCA5,USP38	-0.387144	0.646967	1	0.0254037
Barutcu_MCF-10A	BRCA luminal vs. basal	chr5_CD143	33800001	34200000	ADAMTS12,AMACR,C1QTNF3	-1.24384	0.457549	1	0.0254037
Barutcu_MCF-10A	BRCA luminal vs. basal	chr9_CD474	140200001	140360000	ENTPD8,EXD3,NOXA1,NSMF	-1.07402	0.457867	0.75	0.0254037
Barutcu_MCF-10A	BRCA luminal vs. basal	chr19_CD9	2280001	2440000	LMNB2,LSM7,SPPL2B,TIMM13	0.389977	0.580125	0.5	0.0273558
Barutcu_MCF-10A	BRCA luminal vs. basal	chr9_CD290	96200001	96440000	FAM120A,FAM120AOS,PHF2	-0.60281	0.543136	1	0.0278084
Barutcu_MCF-10A	BRCA luminal vs. basal	chr1_CD566	156040001	156360000	BGLAP,C1orf85,CCT3,LMNA,MEX3A,PAQR6,PMF1,SEMA4A,SLC25A44,SMG5,TMEM79	0.595642	0.339333	0	0.0283556
Barutcu_MCF-10A	BRCA luminal vs. basal	chr12_CD218	53160001	53440000	EIF4B,KRT18,KRT8	-1.22058	0.425758	1	0.0283556
Barutcu_MCF-10A	BRCA luminal vs. basal	chr16_CD8	1240001	1360000	TPSAB1,TPSB2,UBE2I	-2.0499	0.326081	0.666667	0.0283556
Barutcu_MCF-10A	BRCA luminal vs. basal	chr17_CD242	59880001	60320000	BRIP1,INTS2,MED13	0.168938	0.710228	0.666667	0.0283556
Barutcu_MCF-10A	BRCA luminal vs. basal	chr19_CD164	39120001	39440000	ACTN4,CAPN12,ECH1,HNRNPL,MRPS12,NFKBIB,RINL,SARS2,SIRT2	0.449351	0.445061	0.111111	0.0283556
Barutcu_MCF-10A	BRCA luminal vs. basal	chr3_CD740	179040001	179280000	GNB4,MFN1,ZNF639	0.665279	0.495932	0	0.0283556
Barutcu_MCF-10A	BRCA luminal vs. basal	chr12_CD215	52360001	52840000	C12orf44,GRASP,KRT7,KRT80,KRT81,KRT86,NR4A1	1.10565	0.277378	0.285714	0.0294538
Barutcu_MCF-10A	BRCA luminal vs. basal	chr19_CD235	55960001	56160000	CCDC106,FIZ1,ISOC2,NAT14,SSC5D,ZNF524,ZNF579,ZNF580,ZNF581,ZNF628,ZNF784	-0.373867	0.575033	0.727273	0.0294538
Barutcu_MCF-10A	BRCA luminal vs. basal	chr22_CD60	29920001	30120000	NF2,NIPSNAP1,THOC5	0.486751	0.553693	0	0.0294538
Barutcu_MCF-10A	BRCA luminal vs. basal	chr8_CD338	86000001	86160000	C8orf59,CA13,E2F5,LRRCC1	0.989095	0.391968	0	0.0297609
Barutcu_MCF-10A	BRCA luminal vs. basal	chr6_CD531	126080001	126320000	HINT3,NCOA7,TRMT11	0.841633	0.439355	0	0.0301158
Barutcu_MCF-10A	BRCA luminal vs. basal	chr11_CD81	18560001	18760000	SPTY2D1,TMEM86A,UEVLD	-0.809612	0.499332	1	0.0304255
Barutcu_MCF-10A	BRCA luminal vs. basal	chr19_CD249	58960001	59080000	CHMP2A,LOC100131691,MZF1,SLC27A5,TRIM28,UBE2M,ZBTB45,ZNF324,ZNF324B,ZNF446	-0.451857	0.527394	0.8	0.0304255
Barutcu_MCF-10A	BRCA luminal vs. basal	chr7_CD122	27040001	27240000	HOXA1,HOXA10,HOXA3,HOXA4,HOXA5,HOXA7,HOXA9	0.123553	0.712882	0.428571	0.0304255
Barutcu_MCF-10A	BRCA luminal vs. basal	chr19_CD53	11840001	11960000	ZNF439,ZNF440,ZNF441,ZNF491,ZNF823	-0.7162	0.523743	1	0.0309038
Barutcu_MCF-10A	BRCA luminal vs. basal	chr17_CD131	34160001	34480000	CCL14,CCL18,CCL3,CCL4,CCL5	0.661296	0.422983	0.2	0.0313393
Barutcu_MCF-10A	BRCA luminal vs. basal	chr14_CD107	45360001	45600000	C14orf28,FAM179B,KLHL28,PRPF39	-0.757728	0.511934	1	0.0315441
Barutcu_MCF-10A	BRCA luminal vs. basal	chr16_CD125	30960001	31080000	HSD3B7,ORAI3,SETD1A,STX1B,STX4	-0.605484	0.501239	0.8	0.0317674
Barutcu_MCF-10A	BRCA luminal vs. basal	chr19_CD245	58440001	58600000	ZNF135,ZNF256,ZNF418,ZNF606	-0.420959	0.641579	1	0.0317674
Barutcu_MCF-10A	BRCA luminal vs. basal	chr11_CD137	32880001	33160000	DEPDC7,LINC00294,QSER1,TCP11L1	0.738427	0.485815	0	0.0325348
Barutcu_MCF-10A	BRCA luminal vs. basal	chr17_CD321	79520001	79680000	ARL16,CCDC137,HGS,MRPL12,NPLOC4,OXLD1,PDE6G,SLC25A10,TSPAN10	0.391518	0.4901	0.111111	0.0325348
Barutcu_MCF-10A	BRCA luminal vs. basal	chr10_CD68	15040001	15240000	ACBD7,NMT2,RPP38	1.23164	0.402064	0	0.0333626
Barutcu_MCF-10A	BRCA luminal vs. basal	chr1_CD536	150200001	150320000	ANP32E,APH1A,C1orf51,C1orf54,MRPS21,PRPF3	0.753873	0.295739	0	0.0344024
Barutcu_MCF-10A	BRCA luminal vs. basal	chr11_CD27	6240001	6520000	APBB1,ARFIP2,DNHD1,FAM160A2,HPX,PRKCDBP,SMPD1,TIMM10B,TRIM3	-0.942583	0.306704	0.777778	0.0344024
Barutcu_MCF-10A	BRCA luminal vs. basal	chr11_CD3	800001	1080000	AP2A2,CD151,CHID1,EFCAB4A,PIDD,PNPLA2,POLR2L,RPLP2,TSPAN4	-0.367165	0.525849	0.888889	0.0344024
Barutcu_MCF-10A	BRCA luminal vs. basal	chr12_CD117	27080001	27320000	ASUN,FGFR1OP2,MED21,TM7SF3	0.399409	0.530298	0	0.0344024
Barutcu_MCF-10A	BRCA luminal vs. basal	chr16_CD1	80001	280000	HBA2,LUC7L,MPG,NPRL3,POLR3K,RHBDF1,SNRNP25	-0.493845	0.480641	1	0.0344024
Barutcu_MCF-10A	BRCA luminal vs. basal	chr17_CD160	40920001	41160000	AARSD1,AOC2,AOC3,BECN1,CNTD1,COA3,IFI35,PSME3,RPL27,RUNDC1,VPS25,WNK4	-0.912956	0.283971	0.75	0.0344024
Barutcu_MCF-10A	BRCA luminal vs. basal	chr3_CD741	179280001	179520000	ACTL6A,MRPL47,NDUFB5,USP13	0.61054	0.445489	0	0.0344024
Barutcu_MCF-10A	BRCA luminal vs. basal	chr9_CD155	37440001	37600000	FBXO10,POLR1E,TOMM5,ZBTB5	0.796127	0.439185	0	0.0344024
Barutcu_MCF-10A	BRCA luminal vs. basal	chr4_CD506	119560001	119920000	METTL14,SEC24D,SYNPO2	-0.786058	0.482513	1	0.0355585
Barutcu_MCF-10A	BRCA luminal vs. basal	chr10_CD367	89520001	89880000	ATAD1,KLLN,PTEN	-0.517013	0.590504	1	0.0368609
Barutcu_MCF-10A	BRCA luminal vs. basal	chr10_CD6	840001	1160000	GTPBP4,IDI1,IDI2,LARP4B,WDR37	0.621698	0.443599	0	0.0368609
Barutcu_MCF-10A	BRCA luminal vs. basal	chr16_CD25	4760001	5080000	ANKS3,C16orf71,GLYR1,PPL,ROGDI,UBN1,ZNF500	-0.70211	0.420878	0.857143	0.0373012
Barutcu_MCF-10A	BRCA luminal vs. basal	chr17_CD236	58520001	58760000	APPBP2,BCAS3,PPM1D	-0.413491	0.603974	0.666667	0.0373012
Barutcu_MCF-10A	BRCA luminal vs. basal	chr19_CD209	50200001	50360000	AP2A1,FUZ,MED25,PTOV1	-0.3603	0.574466	1	0.0373012
Barutcu_MCF-10A	BRCA luminal vs. basal	chr19_CD86	18560001	18680000	ELL,FKBP8,KXD1,UBA52	0.275391	0.617693	0	0.0373012
Barutcu_MCF-10A	BRCA luminal vs. basal	chr20_CD171	43960001	44080000	DBNDD2,PIGT,SDC4,SYS1,SYS1-DBNDD2	-0.757976	0.431496	1	0.0373012
Barutcu_MCF-10A	BRCA luminal vs. basal	chr5_CD146	34680001	34960000	BRIX1,DNAJC21,RAD1	0.364451	0.583579	0	0.0373012
Barutcu_MCF-10A	BRCA luminal vs. basal	chr6_CD205	46040001	46400000	CLIC5,ENPP4,ENPP5	-1.02346	0.450709	1	0.0373012
Barutcu_MCF-10A	BRCA luminal vs. basal	chr6_CD468	111080001	111600000	AMD1,CDK19,GTF3C6,KIAA1919,RPF2	0.712436	0.395812	0.2	0.0373012
Barutcu_MCF-10A	BRCA luminal vs. basal	chr8_CD576	143680001	143920000	JRK,LY6K,LYNX1,THEM6	1.19102	0.341885	0	0.0373012
Barutcu_MCF-10A	BRCA luminal vs. basal	chr6_CD149	32360001	32600000	HLA-DRA,HLA-DRB1,HLA-DRB5,HLA-DRB6	0.196557	0.645071	0	0.0375691
Barutcu_MCF-10A	BRCA luminal vs. basal	chr10_CD313	77120001	77320000	C10orf11,ZNF503,ZNF503-AS2	0.441742	0.628489	0	0.0378579
Barutcu_MCF-10A	BRCA luminal vs. basal	chr12_CD59	13120001	13400000	EMP1,HEBP1,HTR7P1,KIAA1467	-1.13712	0.369868	0.75	0.0378579
Barutcu_MCF-10A	BRCA luminal vs. basal	chr16_CD2	280001	440000	AXIN1,ITFG3,MRPL28,RGS11,TMEM8A	-0.609018	0.472638	0.8	0.0378579
Barutcu_MCF-10A	BRCA luminal vs. basal	chr19_CD58	12640001	12760000	ZNF490,ZNF564,ZNF791	-0.459973	0.620144	1	0.0378579
Barutcu_MCF-10A	BRCA luminal vs. basal	chr2_CD758	176960001	177080000	HOXD1,HOXD10,HOXD3,HOXD8,HOXD9	-0.809532	0.464253	1	0.0378579
Barutcu_MCF-10A	BRCA luminal vs. basal	chr14_CD20	24400001	24600000	DCAF11,DHRS4,DHRS4-AS1,DHRS4L1,DHRS4L2,LRRC16B,NRL,PCK2	-0.568228	0.451298	0.875	0.0381739
Barutcu_MCF-10A	BRCA luminal vs. basal	chr20_CD189	48560001	48800000	SNAI1,TMEM189,UBE2V1	0.718172	0.430159	0	0.0381739
Barutcu_MCF-10A	BRCA luminal vs. basal	chr9_CD453	135600001	135880000	AK8,C9orf9,TSC1	-1.20834	0.416632	1	0.0381739
Barutcu_MCF-10A	BRCA luminal vs. basal	chr12_CD49	10760001	10920000	MAGOHB,STYK1,YBX3	1.15146	0.371266	0	0.0386404
Barutcu_MCF-10A	BRCA luminal vs. basal	chr14_CD363	105640001	105880000	BRF1,BTBD6,NUDT14,PACS2	-0.077483	0.703567	0.5	0.0386404
Barutcu_MCF-10A	BRCA luminal vs. basal	chr15_CD334	99480001	99800000	LRRC28,SYNM,TTC23	0.821099	0.441887	0	0.0386404
Barutcu_MCF-10A	BRCA luminal vs. basal	chr1_CD111	24760001	25000000	NCMAP,RCAN3,SRRM1	1.02766	0.397115	0	0.0386754
Barutcu_MCF-10A	BRCA luminal vs. basal	chr11_CD341	85720001	86040000	C11orf73,EED,PICALM	0.467568	0.496435	0	0.0386754
Barutcu_MCF-10A	BRCA luminal vs. basal	chr16_CD249	71880001	72400000	DHODH,DHX38,IST1,TXNL4B,ZNF821	0.404481	0.519055	0	0.0386754
Barutcu_MCF-10A	BRCA luminal vs. basal	chr16_CD80	19560001	19760000	C16orf62,IQCK,KNOP1	-0.487335	0.531595	1	0.0386754
Barutcu_MCF-10A	BRCA luminal vs. basal	chr19_CD83	17640001	18000000	B3GNT3,COLGALT1,FCHO1,JAK3,MAP1S,RPL18A,UNC13A	0.972463	0.300064	0	0.0386754
Barutcu_MCF-10A	BRCA luminal vs. basal	chr3_CD702	169640001	170000000	GPR160,PHC3,PRKCI,SEC62	-0.774625	0.436392	0.75	0.0386754
Barutcu_MCF-10A	BRCA luminal vs. basal	chr9_CD26	5760001	6040000	ERMP1,KIAA2026,RANBP6	-0.290657	0.633796	1	0.0386754
Barutcu_MCF-10A	BRCA luminal vs. basal	chr13_CD131	48640001	48880000	ITM2B,MED4,RB1	-0.517494	0.510058	1	0.0387236
Barutcu_MCF-10A	BRCA luminal vs. basal	chr3_CD526	128320001	128600000	ACAD9,RAB7A,RPN1	0.421736	0.513909	0	0.0387236
Barutcu_MCF-10A	BRCA luminal vs. basal	chr7_CD8	1480001	1600000	INTS1,MAFK,MICALL2,TMEM184A	-0.405022	0.560452	0.5	0.0387236
Barutcu_MCF-10A	BRCA luminal vs. basal	chr1_CD237	54960001	55320000	ACOT11,PARS2,TTC22,TTC4	0.925821	0.396748	0	0.0389432
Barutcu_MCF-10A	BRCA luminal vs. basal	chr6_CD169	36960001	37280000	FGD2,PIM1,TBC1D22B,TMEM217	0.98629	0.385618	0	0.0390171
Barutcu_MCF-10A	BRCA luminal vs. basal	chr6_CD196	43560001	43920000	GTPBP2,MAD2L1BP,MRPS18A,VEGFA	0.5641	0.40126	0	0.0390171
Barutcu_MCF-10A	BRCA luminal vs. basal	chr17_CD179	45840001	46080000	CDK5RAP3,LRRC46,MRPL10,OSBPL7,PNPO,PRR15L,SCRN2,SP2,SP6	-0.838406	0.31709	0.888889	0.0393305
Barutcu_MCF-10A	BRCA luminal vs. basal	chr17_CD21	4600001	4720000	ARRB2,CXCL16,MED11,PELP1,PLD2,PSMB6,VMO1,ZMYND15	0.42634	0.454707	0.125	0.0393305
Barutcu_MCF-10A	BRCA luminal vs. basal	chr2_CD46	9560001	9680000	CPSF3,IAH1,ITGB1BP1	0.435868	0.495669	0	0.0393305
Barutcu_MCF-10A	BRCA luminal vs. basal	chr20_CD2	280001	520000	NRSN2,RBCK1,SOX12,TBC1D20,TRIB3	-0.499884	0.478728	1	0.0393305
Barutcu_MCF-10A	BRCA luminal vs. basal	chr14_CD310	93640001	93800000	BTBD7,C14orf142,MOAP1,TMEM251,UBR7	-0.509876	0.488697	1	0.0394996
Barutcu_MCF-10A	BRCA luminal vs. basal	chr7_CD433	100280001	100480000	EPHB4,GIGYF1,POP7,SLC12A9,SRRT,TRIP6	0.289607	0.528774	0.166667	0.039548
Barutcu_MCF-10A	BRCA luminal vs. basal	chr10_CD76	17040001	17320000	CUBN,TRDMT1,VIM	0.685216	0.509689	0	0.0397216
Barutcu_MCF-10A	BRCA luminal vs. basal	chr19_CD183	44120001	44320000	CADM4,KCNN4,PLAUR,SMG9,ZNF428	0.771702	0.317092	0.4	0.0397216
Barutcu_MCF-10A	BRCA luminal vs. basal	chr7_CD454	105000001	105200000	PUS7,RINT1,SRPK2	0.437145	0.525325	0.333333	0.0397439
Barutcu_MCF-10A	BRCA luminal vs. basal	chr5_CD226	54440001	54680000	CCNO,DHX29,GPX8,SKIV2L2	-0.975133	0.378027	1	0.0398918
Barutcu_MCF-10A	BRCA luminal vs. basal	chr2_CD681	160360001	160680000	BAZ2B,CD302,MARCH7	-0.519006	0.526774	1	0.0402715
Barutcu_MCF-10A	BRCA luminal vs. basal	chr3_CD663	160040001	160240000	IFT80,SMC4,TRIM59	0.624188	0.46519	0	0.0415606
Barutcu_MCF-10A	BRCA luminal vs. basal	chr19_CD225	53320001	53480000	ZNF28,ZNF320,ZNF321P,ZNF468,ZNF816	-0.348428	0.605491	1	0.0419819
Barutcu_MCF-10A	BRCA luminal vs. basal	chr8_CD584	145760001	146080000	ARHGAP39,COMMD5,RPL8,ZNF251,ZNF34,ZNF517,ZNF7	0.223305	0.578193	0.285714	0.0422251
Barutcu_MCF-10A	BRCA luminal vs. basal	chr11_CD243	63240001	63440000	ATL3,HRASLS2,HRASLS5,PLA2G16,RARRES3	-1.62238	0.253301	0.8	0.0424297
Barutcu_MCF-10A	BRCA luminal vs. basal	chr19_CD98	21200001	21400000	ZNF430,ZNF431,ZNF714	-0.0759836	0.701679	0.666667	0.0425019
Barutcu_MCF-10A	BRCA luminal vs. basal	chr6_CD557	132840001	133120000	SLC18B1,VNN1,VNN2	0.765418	0.487899	0	0.0425019
Barutcu_MCF-10A	BRCA luminal vs. basal	chr19_CD204	49000001	49160000	CA11,DBP,FAM83E,LMTK3,RPL18,SPHK2,SULT2B1	-1.00207	0.318495	0.857143	0.0430373
Barutcu_MCF-10A	BRCA luminal vs. basal	chr19_CD44	10360001	10520000	CDC37,FDX1L,ICAM1,ICAM3,MRPL4,RAVER1,TYK2,ZGLP1	0.347696	0.463006	0	0.0435969
Barutcu_MCF-10A	BRCA luminal vs. basal	chr4_CD19	4800001	5240000	CYTL1,MSX1,STK32B	-1.71817	0.300804	1	0.0435969
Barutcu_MCF-10A	BRCA luminal vs. basal	chr15_CD293	90120001	90240000	KIF7,PEX11A,PLIN1,WDR93	-1.65371	0.255569	0.75	0.0438265
Barutcu_MCF-10A	BRCA luminal vs. basal	chr15_CD88	43640001	43880000	MAP1A,TP53BP1,TUBGCP4,ZSCAN29	-0.547013	0.517613	1	0.0448277
Barutcu_MCF-10A	BRCA luminal vs. basal	chr16_CD26	5080001	5160000	ALG1,C16orf89,FAM86A,NAGPA	-0.871129	0.403071	1	0.0464361
Barutcu_MCF-10A	BRCA luminal vs. basal	chr3_CD512	125080001	125320000	OSBPL11,SNX4,ZNF148	0.0879719	0.654549	0.333333	0.046962
Barutcu_MCF-10A	BRCA luminal vs. basal	chr13_CD239	73280001	73600000	BORA,DIS3,MZT1,PIBF1	0.370824	0.517775	0.25	0.0473703
Barutcu_MCF-10A	BRCA luminal vs. basal	chr10_CD475	115880001	116200000	AFAP1L2,C10orf118,VWA2	-1.42895	0.348022	1	0.0480174
Barutcu_MCF-10A	BRCA luminal vs. basal	chr22_CD154	50480001	50680000	PANX2,SELO,TRABD,TUBGCP6	0.423469	0.506343	0.25	0.0480174
Barutcu_MCF-10A	BRCA luminal vs. basal	chr17_CD227	56280001	56560000	BZRAP1,MKS1,RNF43,SUPT4H1	-0.718148	0.445292	1	0.048378
Barutcu_MCF-10A	BRCA luminal vs. basal	chr7_CD543	127960001	128120000	HILPDA,IMPDH1,METTL2B,RBM28	0.547905	0.402463	0	0.0486035
Barutcu_MCF-10A	BRCA luminal vs. basal	chr16_CD237	69160001	69400000	CHTF8,CIRH1A,COG8,NIP7,PDF,SNTB2,VPS4A	0.404044	0.420437	0.142857	0.0486257
Barutcu_MCF-10A	BRCA luminal vs. basal	chr9_CD432	130360001	130680000	AK1,C9orf117,CDK9,ENG,FPGS,PTRH1,SH2D3C,ST6GALNAC4,ST6GALNAC6,STXBP1,TOR2A	-0.49047	0.396015	1	0.0496032
Barutcu_MCF-10A	BRCA luminal vs. basal	chr11_CD282	72360001	72520000	ARAP1,PDE2A,STARD10	-1.23644	0.342303	1	0.0496348
Barutcu_MCF-10A	BRCA luminal vs. basal	chr12_CD50	10920001	11160000	PRH1,PRR4,TAS2R20	0.549973	0.543934	0	0.0496879
Barutcu_MCF-10A	BRCA luminal vs. basal	chr15_CD79	41480001	41680000	CHP1,NUSAP1,OIP5,OIP5-AS1	0.700264	0.35963	0.25	0.0496879
Barutcu_MCF-10A	BRCA luminal vs. basal	chr10_CD117	27160001	27480000	ANKRD26,MASTL,YME1L1	0.420983	0.543584	0.333333	0.0500729
Barutcu_MCF-10A	BRCA luminal vs. basal	chr19_CD155	36720001	37280000	ZFP14,ZFP82,ZNF260,ZNF382,ZNF461,ZNF529,ZNF566,ZNF567	0.119252	0.636952	0.125	0.0500729
Barutcu_MCF-10A	BRCA luminal vs. basal	chr2_CD306	68320001	68520000	PNO1,PPP3R1,WDR92	0.45256	0.478056	0	0.0506495
Barutcu_MCF-10A	BRCA luminal vs. basal	chr7_CD467	108160001	108400000	DNAJB9,PNPLA8,THAP5	-0.199227	0.628105	1	0.0506495
Barutcu_MCF-10A	BRCA luminal vs. basal	chr1_CD134	31640001	31800000	NKAIN1,SNRNP40,ZCCHC17	-1.03066	0.369309	0.333333	0.0511508
Barutcu_MCF-10A	BRCA luminal vs. basal	chr1_CD89	19800001	20080000	CAPZB,MINOS1,NBL1	-0.314492	0.53124	1	0.0511508
Barutcu_MCF-10A	BRCA luminal vs. basal	chr11_CD24	5600001	5760000	TRIM22,TRIM34,TRIM5,TRIM6	-0.424446	0.532524	0.75	0.0511508
Barutcu_MCF-10A	BRCA luminal vs. basal	chr17_CD191	48400001	48560000	ACSF2,CHAD,EME1,LRRC59,MRPL27,RSAD1,XYLT2	-0.962911	0.292752	0.714286	0.0511508
Barutcu_MCF-10A	BRCA luminal vs. basal	chr19_CD169	40720001	41000000	AKT2,BLVRB,C19orf47,CNTD2,PLD3,PRX,SERTAD1,SERTAD3,SPTBN4	-0.623533	0.366394	0.666667	0.0511508
Barutcu_MCF-10A	BRCA luminal vs. basal	chr7_CD275	64040001	64440000	ZNF107,ZNF138,ZNF273	-0.307476	0.603537	0.666667	0.0511508
Barutcu_MCF-10A	BRCA luminal vs. basal	chr1_CD758	200520001	200760000	CAMSAP2,DDX59,KIF14	0.805948	0.408308	0.333333	0.0512817
Barutcu_MCF-10A	BRCA luminal vs. basal	chr1_CD552	153520001	153600000	S100A14,S100A16,S100A2,S100A3	0.811861	0.357919	0.25	0.0513093
Barutcu_MCF-10A	BRCA luminal vs. basal	chr1_CD846	220080001	220320000	BPNT1,EPRS,IARS2	0.217237	0.597097	0.333333	0.0526469
Barutcu_MCF-10A	BRCA luminal vs. basal	chr12_CD70	16040001	16520000	DERA,MGST1,STRAP	0.528063	0.423171	0	0.0526469
Barutcu_MCF-10A	BRCA luminal vs. basal	chr20_CD240	60560001	60720000	LSM14B,PSMA7,SS18L1,TAF4	0.325737	0.517125	0	0.0531929
Barutcu_MCF-10A	BRCA luminal vs. basal	chr7_CD642	150120001	150640000	GIMAP1,GIMAP2,GIMAP4,GIMAP5,GIMAP6,GIMAP7,GIMAP8,TMEM176A,TMEM176B	-0.0675492	0.656014	0.666667	0.053611
Barutcu_MCF-10A	BRCA luminal vs. basal	chr18_CD216	55240001	55560000	ATP8B1,FECH,NARS	-0.632016	0.443149	0.666667	0.0537203
Barutcu_MCF-10A	BRCA luminal vs. basal	chr13_CD137	49840001	50200000	CAB39L,PHF11,RCBTB1,SETDB2	-0.623348	0.426023	1	0.0543003
Barutcu_MCF-10A	BRCA luminal vs. basal	chr19_CD7	1880001	2080000	ABHD17A,ADAT3,BTBD2,CSNK1G2,MKNK2,SCAMP4	-0.237667	0.562605	0.666667	0.0543003
Barutcu_MCF-10A	BRCA luminal vs. basal	chr9_CD248	86480001	86760000	C9orf64,HNRNPK,KIF27,RMI1	-0.405178	0.525666	0.75	0.0543003
Barutcu_MCF-10A	BRCA luminal vs. basal	chr19_CD176	42360001	42480000	ARHGEF1,CD79A,RABAC1,RPS19	0.54486	0.394911	0.25	0.0543378
Barutcu_MCF-10A	BRCA luminal vs. basal	chr9_CD465	138320001	138400000	C9orf116,MRPS2,PPP1R26	-1.00144	0.346616	0.666667	0.0552332
Barutcu_MCF-10A	BRCA luminal vs. basal	chr9_CD411	125560001	125800000	PDCL,RABGAP1,RC3H2,ZBTB26,ZBTB6	-0.209669	0.615301	0.8	0.055294
Barutcu_MCF-10A	BRCA luminal vs. basal	chr19_CD40	9600001	9760000	ZNF121,ZNF426,ZNF561	0.0104795	0.658007	0.666667	0.0567328
Barutcu_MCF-10A	BRCA luminal vs. basal	chr1_CD390	90240001	90480000	GEMIN8P4,LRRC8D,ZNF326	0.65834	0.430073	0	0.0573364
Barutcu_MCF-10A	BRCA luminal vs. basal	chr1_CD775	204000001	204520000	ETNK2,GOLT1A,MDM4,PIK3C2B,PLEKHA6,PPP1R15B,SOX13	-0.802642	0.309423	1	0.0573364
Barutcu_MCF-10A	BRCA luminal vs. basal	chr11_CD410	102560001	102840000	MMP1,MMP13,MMP3	0.836066	0.402061	0.666667	0.0573364
Barutcu_MCF-10A	BRCA luminal vs. basal	chr14_CD226	74120001	74360000	ELMSAN1,PNMA1,PTGR2,ZNF410	-0.634222	0.396791	1	0.0573364
Barutcu_MCF-10A	BRCA luminal vs. basal	chr16_CD10	1520001	1760000	CLCN7,CRAMP1L,HN1L,IFT140,MAPK8IP3,TELO2,TMEM204	-0.556427	0.386441	1	0.0573364
Barutcu_MCF-10A	BRCA luminal vs. basal	chr17_CD192	48560001	48800000	ABCC3,ANKRD40,EPN3,LUC7L3,SPATA20	-0.877011	0.332271	1	0.0573364
Barutcu_MCF-10A	BRCA luminal vs. basal	chr18_CD130	33680001	33840000	ELP2,MOCOS,SLC39A6	-1.03266	0.357563	0.666667	0.0573364
Barutcu_MCF-10A	BRCA luminal vs. basal	chr19_CD185	44680001	44880000	ZFP112,ZNF227,ZNF233,ZNF235	-0.243539	0.619458	0.75	0.0573364
Barutcu_MCF-10A	BRCA luminal vs. basal	chr19_CD23	5680001	5960000	C19orf70,CAPS,DUS3L,HSD11B1L,LONP1,NDUFA11,PRR22,RPL36,VMAC	0.204395	0.525238	0.222222	0.0573364
Barutcu_MCF-10A	BRCA luminal vs. basal	chr3_CD463	113400001	113520000	ATP6V1A,KIAA2018,NAA50	0.162433	0.622892	0.333333	0.0573364
Barutcu_MCF-10A	BRCA luminal vs. basal	chr4_CD803	184360001	184600000	CDKN2AIP,ING2,RWDD4,TRAPPC11	-0.292038	0.53932	1	0.0573364
Barutcu_MCF-10A	BRCA luminal vs. basal	chr5_CD301	74000001	74200000	FAM169A,GFM2,NSA2	-0.767923	0.413412	1	0.0573364
Barutcu_MCF-10A	BRCA luminal vs. basal	chr6_CD124	26160001	26320000	HIST1H2AE,HIST1H2BG,HIST1H3D,HIST1H3E,HIST1H4H	-0.0808747	0.6539	0.6	0.0573364
Barutcu_MCF-10A	BRCA luminal vs. basal	chr6_CD138	29600001	30000000	GABBR1,HCG4,HLA-A,HLA-F,HLA-F-AS1,HLA-G,HLA-H	0.522546	0.400944	0.142857	0.0573364
Barutcu_MCF-10A	BRCA luminal vs. basal	chr4_CD7	2200001	2440000	HAUS3,MXD4,POLN,ZFYVE28	-1.03382	0.34509	1	0.0581818
Barutcu_MCF-10A	BRCA luminal vs. basal	chr16_CD13	2040001	2160000	NTHL1,SLC9A3R2,TSC2,ZNF598	-0.270951	0.52723	0.75	0.0603579
Barutcu_MCF-10A	BRCA luminal vs. basal	chr5_CD552	134000001	134280000	C5orf24,CAMLG,DDX46,PCBD2,TXNDC15	-0.585468	0.396842	1	0.0608246
Barutcu_MCF-10A	BRCA luminal vs. basal	chr11_CD76	17240001	17600000	KCNJ11,NCR3LG1,NUCB2	-1.73194	0.267859	1	0.0612362
Barutcu_MCF-10A	BRCA luminal vs. basal	chr17_CD190	48120001	48400000	COL1A1,ITGA3,PDK2,PPP1R9B,SAMD14	-0.810854	0.334097	1	0.0617692
Barutcu_MCF-10A	BRCA luminal vs. basal	chr7_CD430	99440001	99680000	AZGP1,GJC3,TRIM4,ZKSCAN1,ZSCAN21	-0.982174	0.298731	1	0.0617692
Barutcu_MCF-10A	BRCA luminal vs. basal	chr15_CD127	52480001	52880000	ARPP19,GNB5,MYO5A,MYO5C	-0.628842	0.414262	0.75	0.0617902
Barutcu_MCF-10A	BRCA luminal vs. basal	chr16_CD123	30640001	30760000	FBRS,PHKG2,PRR14,SRCAP	-0.241205	0.536326	1	0.0617902
Barutcu_MCF-10A	BRCA luminal vs. basal	chr16_CD19	3240001	3560000	CLUAP1,NAA60,TIGD7,ZNF174,ZNF200,ZNF263,ZNF597,ZNF75A,ZSCAN32	-0.465384	0.405039	0.888889	0.0617902
Barutcu_MCF-10A	BRCA luminal vs. basal	chr17_CD159	40720001	40920000	CNTNAP1,EZH1,FAM134C,PLEKHH3,PSMC3IP,RAMP2,RAMP2-AS1,TUBG1,TUBG2	-0.658867	0.321879	0.777778	0.0617902
Barutcu_MCF-10A	BRCA luminal vs. basal	chr19_CD156	37280001	37440000	ZNF345,ZNF568,ZNF790,ZNF829	-0.185284	0.630916	1	0.0617902
Barutcu_MCF-10A	BRCA luminal vs. basal	chr19_CD212	50880001	51000000	EMC10,FAM71E1,POLD1	0.442787	0.495104	0.333333	0.0617902
Barutcu_MCF-10A	BRCA luminal vs. basal	chr2_CD211	46760001	46880000	ATP6V1E2,CRIPT,PIGF,RHOQ	0.545838	0.408885	0.25	0.0617902
Barutcu_MCF-10A	BRCA luminal vs. basal	chr21_CD153	47760001	48080000	DIP2A,PRMT2,S100B	1.00908	0.295856	0	0.0617902
Barutcu_MCF-10A	BRCA luminal vs. basal	chr22_CD103	39280001	39560000	APOBEC3A,APOBEC3B,APOBEC3C,APOBEC3D,APOBEC3F,APOBEC3G,CBX7	0.564768	0.365906	0.142857	0.0617902
Barutcu_MCF-10A	BRCA luminal vs. basal	chr3_CD611	148800001	149040000	CP,HLTF,HPS3	0.982756	0.310897	0.333333	0.0617902
Barutcu_MCF-10A	BRCA luminal vs. basal	chr7_CD638	149120001	149560000	KRBA1,SSPO,ZNF467,ZNF746,ZNF767,ZNF777,ZNF862	-0.46368	0.447476	0.571429	0.0617902
Barutcu_MCF-10A	BRCA luminal vs. basal	chr11_CD378	94120001	94280000	ANKRD49,FUT4,MRE11A,PIWIL4	0.682596	0.408687	0.25	0.0623766
Barutcu_MCF-10A	BRCA luminal vs. basal	chr13_CD148	52400001	52800000	ALG11,ATP7B,NEK3,THSD1P1,UTP14C	-0.825299	0.362398	0.8	0.0623766
Barutcu_MCF-10A	BRCA luminal vs. basal	chr1_CD6	1360001	1560000	ATAD3A,ATAD3B,ATAD3C,MIB2,SSU72,VWA1	0.371714	0.449951	0.333333	0.06241
Barutcu_MCF-10A	BRCA luminal vs. basal	chr5_CD551	133640001	134000000	CDKL3,CDKN2AIPNL,PHF15,SAR1B,SEC24A,UBE2B	-0.687307	0.345168	1	0.06241
Barutcu_MCF-10A	BRCA luminal vs. basal	chr16_CD325	89320001	89640000	ANKRD11,RPL13,SPG7	0.419446	0.432586	0	0.062724
Barutcu_MCF-10A	BRCA luminal vs. basal	chr22_CD22	21920001	22080000	PPIL2,SDF2L1,YDJC	0.280616	0.504893	0.333333	0.062724
Barutcu_MCF-10A	BRCA luminal vs. basal	chr1_CD692	185000001	185160000	RNF2,SWT1,TRMT1L	-0.235873	0.5943	1	0.0631836
Barutcu_MCF-10A	BRCA luminal vs. basal	chr12_CD110	25320001	25640000	CASC1,KRAS,LYRM5	-1.20819	0.310859	0.666667	0.0631836
Barutcu_MCF-10A	BRCA luminal vs. basal	chr1_CD894	231360001	231720000	C1orf131,EGLN1,EXOC8,GNPAT,SPRTN,TSNAX	0.154891	0.547348	0.333333	0.0634584
Barutcu_MCF-10A	BRCA luminal vs. basal	chr15_CD225	74400001	74640000	ISLR,ISLR2,STRA6	-0.627601	0.446508	1	0.0634584
Barutcu_MCF-10A	BRCA luminal vs. basal	chr1_CD624	169320001	169520000	BLZF1,NME7,SLC19A2	-0.645768	0.397321	1	0.0635248
Barutcu_MCF-10A	BRCA luminal vs. basal	chr6_CD141	30480001	30640000	ABCF1,ATAT1,C6orf136,GNL1,MRPS18B,PPP1R10,PRR3	0.391042	0.38366	0	0.0635248
Barutcu_MCF-10A	BRCA luminal vs. basal	chr13_CD63	32960001	33240000	N4BP2L1,N4BP2L2,N4BP2L2-IT2,PDS5B	-0.412103	0.500064	1	0.0636142
Barutcu_MCF-10A	BRCA luminal vs. basal	chr21_CD97	34560001	34720000	IFNAR1,IFNAR2,IL10RB	0.44966	0.418251	0.333333	0.0640883
Barutcu_MCF-10A	BRCA luminal vs. basal	chr22_CD63	30680001	30920000	CCDC157,GATSL3,MTFP1,RNF215,SEC14L2,SF3A1,TBC1D10A	-0.608892	0.356236	0.714286	0.0640883
Barutcu_MCF-10A	BRCA luminal vs. basal	chr1_CD388	89360001	89920000	CCBL2,GBP1,GBP2,GBP3,GBP4,GBP5,RBMXL1	0.510547	0.351415	0.285714	0.0643959
Barutcu_MCF-10A	BRCA luminal vs. basal	chr19_CD226	53480001	53680000	ZNF160,ZNF347,ZNF415,ZNF702P	-0.35223	0.531687	1	0.0643959
Barutcu_MCF-10A	BRCA luminal vs. basal	chr6_CD150	32600001	32760000	HLA-DQA1,HLA-DQA2,HLA-DQB1,HLA-DQB2	0.182774	0.559691	0.25	0.0643959
Barutcu_MCF-10A	BRCA luminal vs. basal	chr17_CD326	80560001	80720000	FN3K,FN3KRP,RAB40B,TBCD,WDR45B	0.220903	0.497394	0.2	0.0655665
Barutcu_MCF-10A	BRCA luminal vs. basal	chr18_CD51	12240001	12480000	AFG3L2,SLMO1,TUBB6	0.927659	0.328138	0	0.0656501
Barutcu_MCF-10A	BRCA luminal vs. basal	chr22_CD129	45040001	45200000	ARHGAP8,PRR5,PRR5-ARHGAP8	-0.248536	0.580882	0.666667	0.0656501
Barutcu_MCF-10A	BRCA luminal vs. basal	chr9_CD475	140360001	140480000	DPH7,MRPL41,PNPLA7	-0.650356	0.420854	0.666667	0.0656501
Barutcu_MCF-10A	BRCA luminal vs. basal	chr1_CD463	109240001	109520000	CLCC1,GPSM2,STXBP3	0.511926	0.406185	0.333333	0.0661458
Barutcu_MCF-10A	BRCA luminal vs. basal	chr1_CD885	229400001	229760000	ABCB10,CCSAP,NUP133,RAB4A,SPHAR	0.245694	0.49811	0.2	0.0663186
Barutcu_MCF-10A	BRCA luminal vs. basal	chr16_CD12	1840001	2040000	FAHD1,GFER,HAGH,MSRB1,NDUFB10,RPS2,SNHG9,SYNGR3,TBL3	-0.227067	0.497739	0.777778	0.0669172
Barutcu_MCF-10A	BRCA luminal vs. basal	chr17_CD129	33600001	33880000	SLFN11,SLFN12,SLFN13	0.408995	0.508934	0.333333	0.0669172
Barutcu_MCF-10A	BRCA luminal vs. basal	chr19_CD80	17000001	17240000	CPAMD8,HAUS8,MYO9B	0.807409	0.368143	0	0.0669172
Barutcu_MCF-10A	BRCA luminal vs. basal	chr6_CD605	143800001	144240000	FUCA2,LTV1,PHACTR2	0.501097	0.406294	0	0.0675826
Barutcu_MCF-10A	BRCA luminal vs. basal	chr6_CD125	26320001	26840000	ABT1,BTN2A1,BTN2A2,BTN2A3P,BTN3A1,BTN3A2,BTN3A3,HCG11,HMGN4,ZNF322	0.382536	0.364502	0.1	0.0677502
Barutcu_MCF-10A	BRCA luminal vs. basal	chr1_CD811	211960001	212240000	DTL,INTS7,LPGAT1	0.377552	0.45927	0.333333	0.0697152
Barutcu_MCF-10A	BRCA luminal vs. basal	chr2_CD733	172440001	172840000	DYNC1I2,HAT1,SLC25A12	-0.235002	0.513371	1	0.0697152
Barutcu_MCF-10A	BRCA luminal vs. basal	chr11_CD372	93400001	93480000	C11orf54,SNORA8,TAF1D	0.489353	0.415344	0.333333	0.0699753
Barutcu_MCF-10A	BRCA luminal vs. basal	chr4_CD518	122360001	122760000	ANXA5,CCNA2,EXOSC9	0.864491	0.299258	0	0.0699753
Barutcu_MCF-10A	BRCA luminal vs. basal	chr10_CD514	124680001	124880000	ACADSB,C10orf88,IKZF5,PSTK	-0.808586	0.354191	0.75	0.0707063
Barutcu_MCF-10A	BRCA luminal vs. basal	chr11_CD237	61560001	61920000	BEST1,FADS1,FADS2,FADS3,FEN1,FTH1,INCENP,RAB3IL1,TMEM258	0.674123	0.237034	0.111111	0.0707063
Barutcu_MCF-10A	BRCA luminal vs. basal	chr15_CD190	66600001	66800000	MAP2K1,SNAPC5,TIPIN,ZWILCH	0.412449	0.426136	0.25	0.0707063
Barutcu_MCF-10A	BRCA luminal vs. basal	chr20_CD220	55920001	56080000	HMGB1P1,RAE1,RBM38	0.786126	0.312751	0	0.0707063
Barutcu_MCF-10A	BRCA luminal vs. basal	chr5_CD741	177360001	177640000	HNRNPAB,N4BP3,NHP2,RMND5B	-0.460818	0.422248	0.5	0.0707063
Barutcu_MCF-10A	BRCA luminal vs. basal	chr1_CD232	53680001	53880000	C1orf123,LRP8,MAGOH	1.17745	0.261366	0.333333	0.0716286
Barutcu_MCF-10A	BRCA luminal vs. basal	chr1_CD492	115080001	115320000	BCAS2,CSDE1,DENND2C,NRAS	0.414386	0.435421	0	0.0716286
Barutcu_MCF-10A	BRCA luminal vs. basal	chr11_CD474	118160001	118240000	CD3D,CD3E,CD3G,UBE4A	0.439398	0.438591	0	0.0716286
Barutcu_MCF-10A	BRCA luminal vs. basal	chr17_CD325	80200001	80560000	C17orf62,CD7,CSNK1D,FOXK2,HEXDC,NARF,OGFOD3,SECTM1	0.389902	0.359341	0.5	0.0716286
Barutcu_MCF-10A	BRCA luminal vs. basal	chr2_CD33	7000001	7200000	CMPK2,RNF144A,RSAD2	0.734674	0.367336	0	0.0716286
Barutcu_MCF-10A	BRCA luminal vs. basal	chr22_CD88	35760001	36000000	HMOX1,MCM5,RASD2	1.2376	0.219294	0	0.0716286
Barutcu_MCF-10A	BRCA luminal vs. basal	chr4_CD631	146000001	146400000	ABCE1,ANAPC10,OTUD4	0.24432	0.50412	0	0.0716286
Barutcu_MCF-10A	BRCA luminal vs. basal	chr6_CD164	35880001	36160000	MAPK13,MAPK14,SRPK1	0.578294	0.338686	0	0.0732381
Barutcu_MCF-10A	BRCA luminal vs. basal	chr8_CD126	30480001	30680000	GSR,GTF2E2,PPP2CB,UBXN8	-0.315609	0.475548	0.75	0.0739743
Barutcu_MCF-10A	BRCA luminal vs. basal	chr11_CD232	60520001	60720000	CCDC86,PRPF19,SLC15A3,TMEM109,TMEM132A	0.447506	0.347026	0	0.0744447
Barutcu_MCF-10A	BRCA luminal vs. basal	chr19_CD200	47920001	48240000	EHD2,GLTSCR1,KPTN,MEIS3,NAPA,ZNF541	-0.78021	0.315733	1	0.0744447
Barutcu_MCF-10A	BRCA luminal vs. basal	chr7_CD118	26120001	26440000	CBX3,HNRNPA2B1,NFE2L3,SNX10	0.615993	0.330054	0	0.0746228
Barutcu_MCF-10A	BRCA luminal vs. basal	chr19_CD150	35360001	35600000	GRAMD1A,HPN,SCN1B,ZNF30,ZNF792	-1.0219	0.282323	1	0.0746447
Barutcu_MCF-10A	BRCA luminal vs. basal	chr19_CD166	39680001	40000000	GMFG,LRFN1,MED29,NCCRP1,PAF1,PLEKHG2,RPS16,SAMD4B,SUPT5H,TIMM50,ZFP36	0.606137	0.223284	0.272727	0.0746447
Barutcu_MCF-10A	BRCA luminal vs. basal	chr6_CD195	43480001	43560000	POLH,POLR1C,XPO5,YIPF3	0.623284	0.325976	0	0.0746447
Barutcu_MCF-10A	BRCA luminal vs. basal	chr8_CD167	42000001	42280000	AP3M2,IKBKB,PLAT,POLB,VDAC3	-0.534231	0.36332	0.8	0.0755445
Barutcu_MCF-10A	BRCA luminal vs. basal	chr1_CD565	155920001	156040000	ARHGEF2,LAMTOR2,RAB25,SSR2,UBQLN4	0.243122	0.467044	0.4	0.0767583
Barutcu_MCF-10A	BRCA luminal vs. basal	chr10_CD27	5880001	6200000	ANKRD16,FBXO18,IL15RA,IL2RA,PFKFB3,RBM17	0.7211	0.271366	0.166667	0.0767583
Barutcu_MCF-10A	BRCA luminal vs. basal	chr16_CD154	50080001	50400000	ADCY7,HEATR3,PAPD5	0.404088	0.453354	0.333333	0.0767583
Barutcu_MCF-10A	BRCA luminal vs. basal	chr17_CD287	70880001	71200000	COG1,SLC39A11,SSTR2	-0.85369	0.350491	1	0.0767583
Barutcu_MCF-10A	BRCA luminal vs. basal	chr8_CD290	74200001	74680000	RDH10,RPL7,STAU2	0.837546	0.292575	0.333333	0.0767583
Barutcu_MCF-10A	BRCA luminal vs. basal	chr8_CD496	124360001	124760000	ATAD2,FBXO32,KLHL38,WDYHV1	0.661908	0.342652	0.25	0.0767583
Barutcu_MCF-10A	BRCA luminal vs. basal	chr9_CD368	115680001	115880000	FAM225A,FAM225B,ZFP37,ZNF883	0.676982	0.403186	0	0.0767583
Barutcu_MCF-10A	BRCA luminal vs. basal	chr1_CD123	28000001	28160000	FAM76A,PPP1R8,STX12	0.136757	0.554074	0.333333	0.0769987
Barutcu_MCF-10A	BRCA luminal vs. basal	chr11_CD512	126080001	126320000	DCPS,FAM118B,FOXRED1,RPUSD4,SRPR,ST3GAL4,TIRAP	0.353738	0.374888	0.142857	0.077162
Barutcu_MCF-10A	BRCA luminal vs. basal	chr17_CD225	55920001	56080000	CUEDC1,MRPS23,VEZF1	-0.544369	0.387693	0.666667	0.0774049
Barutcu_MCF-10A	BRCA luminal vs. basal	chr7_CD440	101920001	102120000	ALKBH4,LRWD1,ORAI2,POLR2J,PRKRIP1,SH2B2,SPDYE6	0.33474	0.427779	0.142857	0.0774049
Barutcu_MCF-10A	BRCA luminal vs. basal	chr17_CD145	37720001	37920000	ERBB2,GRB7,MIEN1,PGAP3,PPP1R1B,STARD3	-0.327636	0.425917	0.833333	0.0778749
Barutcu_MCF-10A	BRCA luminal vs. basal	chr19_CD43	10200001	10360000	DNMT1,EIF3G,P2RY11,PPAN,S1PR2	0.503541	0.368686	0.2	0.0778749
Barutcu_MCF-10A	BRCA luminal vs. basal	chr14_CD232	75160001	75280000	AREL1,FCF1,YLPM1	0.0474802	0.599589	0.333333	0.079108
Barutcu_MCF-10A	BRCA luminal vs. basal	chr3_CD654	158320001	158560000	GFM1,LXN,MFSD1,RARRES1	0.864459	0.224828	0.25	0.0797457
Barutcu_MCF-10A	BRCA luminal vs. basal	chr15_CD77	41040001	41160000	C15orf62,DNAJC17,GCHFR,RMDN3,SPINT1,ZFYVE19	-0.333301	0.443612	0.666667	0.0797762
Barutcu_MCF-10A	BRCA luminal vs. basal	chr20_CD243	61000001	61440000	MRGBP,OGFR,RBBP8NL,SLCO4A1	0.639974	0.367078	0	0.0797762
Barutcu_MCF-10A	BRCA luminal vs. basal	chr7_CD408	94280001	94560000	PEG10,PPP1R9A,SGCE	0.566584	0.395634	0.333333	0.0797762
Barutcu_MCF-10A	BRCA luminal vs. basal	chr16_CD286	81040001	81360000	ATMIN,C16orf46,CENPN,CMC2,GAN,GCSH	0.728453	0.301055	0.166667	0.079819
Barutcu_MCF-10A	BRCA luminal vs. basal	chr2_CD173	37280001	37600000	CEBPZ,EIF2AK2,GPATCH11,HEATR5B,NDUFAF7,PRKD3,QPCT	0.522577	0.313	0.142857	0.079819
Barutcu_MCF-10A	BRCA luminal vs. basal	chr22_CD70	31840001	32080000	EIF4ENIF1,PISD,SFI1	-0.449303	0.422682	0.666667	0.0817649
Barutcu_MCF-10A	BRCA luminal vs. basal	chr3_CD812	196640001	196760000	MFI2,NCBP2,NCBP2-AS2,PIGZ	1.00451	0.256538	0	0.0817649
Barutcu_MCF-10A	BRCA luminal vs. basal	chr1_CD20	3760001	4320000	C1orf174,CEP104,DFFB	0.396335	0.457849	0	0.0821891
Barutcu_MCF-10A	BRCA luminal vs. basal	chr15_CD72	39920001	40320000	EIF2AK4,FSIP1,GPR176	-1.89772	0.202415	0.666667	0.0821891
Barutcu_MCF-10A	BRCA luminal vs. basal	chr19_CD64	13880001	14040000	C19orf53,C19orf57,CC2D1A,ZSWIM4	0.572148	0.367708	0	0.0821891
Barutcu_MCF-10A	BRCA luminal vs. basal	chr6_CD198	44080001	44400000	AARS2,CDC5L,HSP90AB1,MRPL14,NFKBIE,SLC29A1,SLC35B2,TMEM151B,TMEM63B	0.470191	0.292807	0	0.0821891
Barutcu_MCF-10A	BRCA luminal vs. basal	chr7_CD441	102120001	102360000	POLR2J2,POLR2J3,RASA4,UPK3BL	0.479269	0.374309	0.25	0.0821891
Barutcu_MCF-10A	BRCA luminal vs. basal	chr7_CD651	152160001	152560000	ACTR3B,LINC01003,XRCC2	1.01056	0.308461	0	0.0821891
Barutcu_MCF-10A	BRCA luminal vs. basal	chr1_CD781	205480001	205720000	ELK4,MFSD4,NUCKS1,SLC45A3	0.828554	0.317496	0	0.0824118
Barutcu_MCF-10A	BRCA luminal vs. basal	chr1_CD428	100440001	100760000	DBT,HIAT1,RTCA,SASS6,TRMT13	0.232919	0.480824	0.2	0.0826012
Barutcu_MCF-10A	BRCA luminal vs. basal	chr11_CD1	160001	400000	ATHL1,B4GALNT4,BET1L,IFITM1,IFITM2,IFITM3,PKP3,PSMD13,RIC8A,SIRT3	-0.315288	0.384061	0.7	0.0826012
Barutcu_MCF-10A	BRCA luminal vs. basal	chr5_CD297	72800001	73120000	ANKRA2,ARHGEF28,UTP15	-0.597078	0.398746	1	0.0826012
Barutcu_MCF-10A	BRCA luminal vs. basal	chr8_CD501	125920001	126120000	KIAA0196,NSMCE2,SQLE,ZNF572	0.359242	0.428041	0.25	0.0826012
Barutcu_MCF-10A	BRCA luminal vs. basal	chr3_CD768	186280001	186560000	DNAJB11,EIF4A2,RFC4,TBCCD1	0.664996	0.298653	0.25	0.0827316
Barutcu_MCF-10A	BRCA luminal vs. basal	chr4_CD479	113000001	113240000	ALPK1,AP1AR,C4orf32,TIFA	-0.569936	0.37386	0.5	0.0827316
Barutcu_MCF-10A	BRCA luminal vs. basal	chr4_CD5	1080001	1560000	CRIPAK,CTBP1,CTBP1-AS2,LOC100130872,MAEA,SPON2,UVSSA	-0.586578	0.340086	0.857143	0.0832091
Barutcu_MCF-10A	BRCA luminal vs. basal	chr18_CD2	600001	840000	C18orf56,ENOSF1,TYMS,YES1	0.920612	0.255407	0.25	0.0840062
Barutcu_MCF-10A	BRCA luminal vs. basal	chr3_CD484	118840001	119200000	ARHGAP31,B4GALT4,POGLUT1,TMEM39A	0.37415	0.415561	0	0.0840062
Barutcu_MCF-10A	BRCA luminal vs. basal	chr13_CD101	41400001	41640000	ELF1,SUGT1P3,WBP4	-0.599271	0.409173	1	0.0847034
Barutcu_MCF-10A	BRCA luminal vs. basal	chr13_CD371	103240001	103560000	BIVM,ERCC5,KDELC1,TEX30,TPP2	0.398892	0.385507	0.2	0.0847034
Barutcu_MCF-10A	BRCA luminal vs. basal	chr16_CD24	4440001	4760000	CDIP1,CORO7,DNAJA3,HMOX2,MGRN1,NMRAL1,NUDT16L1,UBALD1	-0.19809	0.467344	0.875	0.0847034
Barutcu_MCF-10A	BRCA luminal vs. basal	chr19_CD173	41840001	41960000	ATP5SL,B3GNT8,B9D2,BCKDHA,EXOSC5,TGFB1,TMEM91	-0.426401	0.390279	0.857143	0.0847034
Barutcu_MCF-10A	BRCA luminal vs. basal	chr22_CD91	36520001	36680000	APOL1,APOL2,APOL3,APOL4	-0.0813081	0.590355	0.75	0.0847034
Barutcu_MCF-10A	BRCA luminal vs. basal	chr3_CD208	49080001	49320000	C3orf62,CCDC71,KLHDC8B,LAMB2,LAMB2P1,QARS,QRICH1,USP19,USP4	-0.386332	0.378041	1	0.0847034
Barutcu_MCF-10A	BRCA luminal vs. basal	chr17_CD188	47640001	47920000	FAM117A,KAT7,NXPH3,SLC35B1,SPOP	-0.728429	0.308011	0.8	0.0850974
Barutcu_MCF-10A	BRCA luminal vs. basal	chr17_CD230	57120001	57320000	GDPD1,PRR11,SKA2,SMG8,TRIM37	0.284411	0.459789	0.6	0.0850974
Barutcu_MCF-10A	BRCA luminal vs. basal	chr6_CD123	25960001	26160000	HFE,HIST1H1C,HIST1H2AC,HIST1H2BC,HIST1H2BD,TRIM38	-0.593224	0.325589	0.833333	0.0857614
Barutcu_MCF-10A	BRCA luminal vs. basal	chr19_CD170	41000001	41320000	ADCK4,C19orf54,EGLN2,ITPKC,LTBP4,MIA,NUMBL,RAB4B,SHKBP1,SNRPA	0.357815	0.320386	0.5	0.0858439
Barutcu_MCF-10A	BRCA luminal vs. basal	chr14_CD8	21160001	21440000	RNASE1,RNASE2,RNASE6	0.393133	0.441933	0.333333	0.0862659
Barutcu_MCF-10A	BRCA luminal vs. basal	chr16_CD17	2720001	3000000	FLYWCH1,FLYWCH2,KCTD5,PRSS22,PRSS27,SRRM2,SRRM2-AS1,TCEB2,ZG16B	-0.588956	0.306996	0.777778	0.0869351
Barutcu_MCF-10A	BRCA luminal vs. basal	chr11_CD258	66600001	66840000	LRFN4,PC,RCE1,RHOD,SYT12	0.221498	0.449383	0.4	0.0870698
Barutcu_MCF-10A	BRCA luminal vs. basal	chr12_CD191	47440001	47640000	AMIGO2,PCED1B,PCED1B-AS1	-0.555306	0.416847	0.666667	0.0870698
Barutcu_MCF-10A	BRCA luminal vs. basal	chr4_CD26	6560001	6720000	BLOC1S4,LOC93622,MAN2B2,MRFAP1,MRFAP1L1,PPP2R2C,S100P	-0.502644	0.336926	0.857143	0.0870698
Barutcu_MCF-10A	BRCA luminal vs. basal	chr8_CD170	42680001	42760000	HOOK3,RNF170,THAP1	-0.0806334	0.59531	0.333333	0.0870698
Barutcu_MCF-10A	BRCA luminal vs. basal	chr8_CD585	146080001	146280000	C8orf33,TMED10P1,ZNF16,ZNF250,ZNF252P	0.177803	0.503129	0.2	0.0870698
Barutcu_MCF-10A	BRCA luminal vs. basal	chr19_CD231	55000001	55240000	LILRA2,LILRB1,LILRB4	-0.108785	0.588868	0.333333	0.0874598
Barutcu_MCF-10A	BRCA luminal vs. basal	chr3_CD619	150880001	151080000	GPR171,P2RY13,P2RY14	0.0579958	0.585718	0.666667	0.0874598
Barutcu_MCF-10A	BRCA luminal vs. basal	chr11_CD254	65680001	65800000	BANF1,C11orf68,CST6,DRAP1,EIF1AD,SART1	0.204592	0.453006	0.166667	0.0876248
Barutcu_MCF-10A	BRCA luminal vs. basal	chr1_CD590	161960001	162480000	C1orf226,NOS1AP,OLFML2B,UHMK1	-0.925212	0.280355	1	0.0876706
Barutcu_MCF-10A	BRCA luminal vs. basal	chr19_CD159	37800001	38120000	HKR1,ZNF527,ZNF540,ZNF569,ZNF570,ZNF571,ZNF793	-0.118252	0.568378	0.571429	0.0876706
Barutcu_MCF-10A	BRCA luminal vs. basal	chr19_CD219	52280001	52560000	FPR3,ZNF350,ZNF432,ZNF577,ZNF613,ZNF614,ZNF615,ZNF649	-0.277786	0.46437	0.75	0.0876706
Barutcu_MCF-10A	BRCA luminal vs. basal	chr8_CD218	56680001	56920000	LYN,TGS1,TMEM68	0.727817	0.30096	0	0.0876706
Barutcu_MCF-10A	BRCA luminal vs. basal	chr1_CD560	155240001	155440000	CLK2,FDPS,HCN3,RUSC1,RUSC1-AS1	0.249822	0.467147	0	0.0877888
Barutcu_MCF-10A	BRCA luminal vs. basal	chr10_CD178	43960001	44160000	ZNF239,ZNF32,ZNF485	0.111902	0.551781	0.333333	0.0877888
Barutcu_MCF-10A	BRCA luminal vs. basal	chr16_CD112	27200001	27360000	IL4R,KDM8,NSMCE1	-0.598599	0.383392	1	0.0877888
Barutcu_MCF-10A	BRCA luminal vs. basal	chr17_CD102	27440001	27720000	MYO18A,NUFIP2,TAOK1	-0.262451	0.490187	1	0.0877888
Barutcu_MCF-10A	BRCA luminal vs. basal	chr2_CD510	122320001	122520000	CLASP1,MKI67IP,TSN	0.32584	0.420826	0	0.0877888
Barutcu_MCF-10A	BRCA luminal vs. basal	chr4_CD812	186080001	186360000	ANKRD37,KIAA1430,LRP2BP,SNX25,UFSP2	-0.585487	0.362784	0.8	0.0877888
Barutcu_MCF-10A	BRCA luminal vs. basal	chr6_CD16	3080001	3280000	BPHL,PSMG4,TUBB2A,TUBB2B	0.571603	0.336917	0.25	0.0877888
Barutcu_MCF-10A	BRCA luminal vs. basal	chr8_CD413	104320001	104520000	CTHRC1,DCAF13,SLC25A32	0.57658	0.320333	0.333333	0.0877888
Barutcu_MCF-10A	BRCA luminal vs. basal	chr1_CD464	109520001	109800000	CELSR2,KIAA1324,SARS,TAF13,TMEM167B,WDR47	-0.646729	0.30046	0.666667	0.0885122
Barutcu_MCF-10A	BRCA luminal vs. basal	chr15_CD93	44520001	44840000	CASC4,CTDSPL2,EIF3J	-0.286201	0.443721	0.666667	0.0888896
Barutcu_MCF-10A	BRCA luminal vs. basal	chr8_CD90	22240001	22520000	C8orf58,KIAA1967,PDLIM2,PPP3CC,SORBS3	-0.143107	0.515938	0.8	0.0897673
Barutcu_MCF-10A	BRCA luminal vs. basal	chr1_CD917	236160001	236480000	ERO1LB,GPR137B,NID1	-0.744914	0.334943	1	0.0902712
Barutcu_MCF-10A	BRCA luminal vs. basal	chr17_CD3	560001	720000	DBIL5P,FAM57A,GEMIN4,GLOD4,RNMTL1,VPS53	0.341173	0.395343	0.166667	0.0905161
Barutcu_MCF-10A	BRCA luminal vs. basal	chr1_CD196	45320001	45480000	EIF2B3,HECTD3,UROD	0.22983	0.463207	0	0.0910264
Barutcu_MCF-10A	BRCA luminal vs. basal	chr3_CD505	123480001	124040000	CCDC14,KALRN,MYLK	0.540988	0.349556	0.333333	0.0910264
Barutcu_MCF-10A	BRCA luminal vs. basal	chr8_CD111	27120001	27440000	EPHX2,PTK2B,TRIM35	-0.378073	0.438122	0.666667	0.091179
Barutcu_MCF-10A	BRCA luminal vs. basal	chr1_CD726	192760001	193080000	GLRX2,RGS2,TROVE2,UCHL5	0.638145	0.263375	0	0.0920221
Barutcu_MCF-10A	BRCA luminal vs. basal	chr11_CD259	66840001	67160000	ADRBK1,ANKRD13D,CLCF1,KDM2A,LOC100130987,POLD4,RAD9A,SSH3	-0.372028	0.381024	0.625	0.0920221
Barutcu_MCF-10A	BRCA luminal vs. basal	chr19_CD90	19120001	19320000	ARMC6,MEF2B,MEF2BNB,MEF2BNB-MEF2B,NR2C2AP,RFXANK,SLC25A42,SUGP2,TMEM161A	0.217685	0.422188	0.333333	0.0920221
Barutcu_MCF-10A	BRCA luminal vs. basal	chr2_CD386	86320001	86560000	IMMT,MRPL35,PTCD3	0.203539	0.476297	0.333333	0.0920221
Barutcu_MCF-10A	BRCA luminal vs. basal	chr20_CD230	58320001	58520000	FAM217B,PPP1R3D,SYCP2	-0.400462	0.443755	1	0.0920221
Barutcu_MCF-10A	BRCA luminal vs. basal	chr20_CD7	1440001	1880000	NSFL1C,SIRPA,SIRPB1,SIRPB2,SIRPG	0.685931	0.315627	0	0.0920221
Barutcu_MCF-10A	BRCA luminal vs. basal	chr21_CD137	44280001	44600000	CBS,NDUFV3,PKNOX1,U2AF1,WDR4	0.838756	0.225836	0.2	0.0920221
Barutcu_MCF-10A	BRCA luminal vs. basal	chr4_CD449	106400001	106640000	ARHGEF38,EEF1A1P9,GSTCD,INTS12	-1.05486	0.262298	1	0.0920221
Barutcu_MCF-10A	BRCA luminal vs. basal	chr5_CD577	139160001	139600000	CYSTM1,IGIP,PURA	-0.694432	0.352866	1	0.0920221
Barutcu_MCF-10A	BRCA luminal vs. basal	chr7_CD76	16640001	16800000	ANKMY2,BZW2,TSPAN13	-0.76763	0.308378	0.666667	0.0920221
Barutcu_MCF-10A	BRCA luminal vs. basal	chr6_CD127	27040001	27280000	HIST1H2BJ,HIST1H2BK,PRSS16	1.10864	0.257378	0	0.0925102
Barutcu_MCF-10A	BRCA luminal vs. basal	chr7_CD4	680001	960000	GET4,HEATR2,PRKAR1B,SUN1	0.369658	0.375466	0	0.0926574
Barutcu_MCF-10A	BRCA luminal vs. basal	chr4_CD171	39440001	39680000	LIAS,RPL9,SMIM14,UGDH	-1.06523	0.257643	1	0.0926863
Barutcu_MCF-10A	BRCA luminal vs. basal	chr11_CD380	94480001	94880000	CWC15,ENDOD1,KDM4D,SRSF8	0.357223	0.403229	0	0.0932952
Barutcu_MCF-10A	BRCA luminal vs. basal	chr19_CD162	38640001	38880000	C19orf33,CATSPERG,KCNK6,PPP1R14A,PSMD8,SPINT2,YIF1B	-0.644452	0.29035	0.571429	0.0932952
Barutcu_MCF-10A	BRCA luminal vs. basal	chr19_CD67	14320001	14680000	CD97,DDX39A,DNAJB1,GIPC1,LOC100130932,PKN1,TECR	0.46302	0.280172	0.142857	0.0932952
Barutcu_MCF-10A	BRCA luminal vs. basal	chr2_CD989	231080001	231240000	SP110,SP140,SP140L	0.0642987	0.551665	0.666667	0.0932952
Barutcu_MCF-10A	BRCA luminal vs. basal	chr22_CD15	19960001	20120000	ARVCF,DGCR8,RANBP1,TANGO2,TRMT2A,ZDHHC8	0.250867	0.41162	0.333333	0.0932952
Barutcu_MCF-10A	BRCA luminal vs. basal	chr8_CD580	144440001	144680000	EEF1D,GSDMD,MROH6,NAPRT1,RHPN1,RHPN1-AS1,TOP1MT,ZC3H3	0.14357	0.475399	0.375	0.0932952
Barutcu_MCF-10A	BRCA luminal vs. basal	chr11_CD478	118880001	119040000	C2CD2L,DPAGT1,H2AFX,HINFP,HMBS,HYOU1,NLRX1,RPS25,SLC37A4,TRAPPC4,VPS11	0.194934	0.397854	0.272727	0.0935119
Barutcu_MCF-10A	BRCA luminal vs. basal	chr2_CD732	172280001	172440000	CYBRD1,DCAF17,METTL8	-0.637352	0.371345	0.666667	0.0935119
Barutcu_MCF-10A	BRCA luminal vs. basal	chr1_CD103	22760001	23120000	C1QA,C1QB,C1QC,EPHB2,ZBTB40	0.369098	0.386976	0.2	0.0939201
Barutcu_MCF-10A	BRCA luminal vs. basal	chr12_CD230	55640001	56120000	BLOC1S1,ITGA7,RDH5	-0.5028	0.404571	1	0.0943194
Barutcu_MCF-10A	BRCA luminal vs. basal	chr5_CD641	154040001	154320000	CNOT8,FAXDC2,GEMIN5,LARP1	-0.456173	0.379685	0.75	0.0945026
Barutcu_MCF-10A	BRCA luminal vs. basal	chr1_CD563	155600001	155800000	DAP3,MSTO2P,YY1AP1	0.221483	0.472452	0	0.0947292
Barutcu_MCF-10A	BRCA luminal vs. basal	chr1_CD42	9320001	9720000	PIK3CD,SLC25A33,SPSB1,TMEM201	0.816102	0.261433	0	0.0959358
Barutcu_MCF-10A	BRCA luminal vs. basal	chr12_CD474	113600001	113760000	C12orf52,DDX54,IQCD,TPCN1	-0.588008	0.345201	0.75	0.0959358
Barutcu_MCF-10A	BRCA luminal vs. basal	chr14_CD207	69680001	69960000	ERH,GALNT16,SLC39A9	-0.944459	0.29364	0.666667	0.0959358
Barutcu_MCF-10A	BRCA luminal vs. basal	chr20_CD244	61440001	61760000	COL9A3,DIDO1,DPH3P1,GID8,SLC17A9,TCFL5	0.720464	0.265851	0.166667	0.0959358
Barutcu_MCF-10A	BRCA luminal vs. basal	chr7_CD637	148880001	149120000	LOC155060,ZNF212,ZNF282	0.00380582	0.57143	0.333333	0.0959358
Barutcu_MCF-10A	BRCA luminal vs. basal	chr15_CD296	90640001	90840000	CIB1,GDPGP1,IDH2,NGRN,SEMA4B	-0.328713	0.404676	0.8	0.0964009
Barutcu_MCF-10A	BRCA luminal vs. basal	chr19_CD192	46160001	46400000	DMPK,DMWD,FBXO46,IRF2BP1,QPCTL,SIX5,SNRPD2,SYMPK	-0.0519833	0.563518	0.5	0.0974046
Barutcu_MCF-10A	BRCA luminal vs. basal	chr12_CD222	53880001	54160000	ATF7,ATP5G2,CALCOCO1,MAP3K12,TARBP2	-0.756421	0.275002	1	0.0977337
Barutcu_MCF-10A	BRCA luminal vs. basal	chr10_CD295	73520001	73840000	C10orf54,CHST3,PSAP	0.682881	0.312754	0	0.0979877
Barutcu_MCF-10A	BRCA luminal vs. basal	chr12_CD401	95400001	95640000	FGD6,NR2C1,VEZT	-0.376827	0.428417	0.666667	0.0979877
Barutcu_MCF-10A	BRCA luminal vs. basal	chr7_CD613	143920001	144520000	ARHGEF5,OR2A7,OR2A9P	-0.168513	0.513052	0.666667	0.0979877
Barutcu_MCF-10A	BRCA luminal vs. basal	chr4_CD28	6880001	7120000	CCDC96,GRPEL1,TADA2B,TBC1D14	-0.741285	0.299074	0.75	0.0980667
Barutcu_MCF-10A	BRCA luminal vs. basal	chr1_CD978	249120001	249240000	PGBD2,SH3BP5L,ZNF672,ZNF692	0.110928	0.495733	0.25	0.0982471
Barutcu_MCF-10A	BRCA luminal vs. basal	chr1_CD605	165600001	165920000	ALDH9A1,MGST3,TMCO1,UCK2	0.395039	0.341417	0.5	0.0986762
Barutcu_MCF-10A	BRCA luminal vs. basal	chr20_CD131	34560001	34840000	AAR2,EPB41L1,LINC00657	-0.349896	0.399248	1	0.0986762
Barutcu_MCF-10A	BRCA luminal vs. basal	chr5_CD34	7760001	7880000	C5orf49,FASTKD3,MTRR	-0.880109	0.315364	0.333333	0.0986762
Barutcu_MCF-10A	BRCA luminal vs. basal	chr3_CD163	39080001	39160000	GORASP1,TTC21A,WDR48	-0.516491	0.386933	1	0.0987662
Barutcu_MCF-10A	BRCA luminal vs. basal	chr17_CD293	72520001	72720000	CD300C,CD300LB,CD300LF,RAB37	-0.36573	0.458128	0.75	0.0990503
Barutcu_MCF-10A	BRCA luminal vs. basal	chr1_CD87	19440001	19640000	AKR7A2,AKR7A3,AKR7L,EMC1,MRTO4,PQLC2,UBR4	-0.868452	0.220485	0.571429	0.0992932
Barutcu_MCF-10A	BRCA luminal vs. basal	chr20_CD12	2680001	2960000	CPXM1,PCED1A,PTPRA,VPS16	-0.474748	0.347484	1	0.099761
Barutcu_MCF-10A	BRCA luminal vs. basal	chr17_CD265	65360001	65760000	NOL11,PITPNC1,PSMD12	0.45373	0.354143	0	0.100237
Barutcu_MCF-10A	BRCA luminal vs. basal	chr21_CD142	45560001	45760000	C21orf2,ICOSLG,PFKL	0.283541	0.427238	0.333333	0.10068
Barutcu_MCF-10A	BRCA luminal vs. basal	chr9_CD307	100800001	101080000	CORO2A,NANS,TBC1D2,TRIM14	-0.539881	0.325827	0.75	0.100899
Barutcu_MCF-10A	BRCA luminal vs. basal	chr19_CD227	53680001	53920000	ZNF525,ZNF665,ZNF677,ZNF765,ZNF845	-0.206	0.493629	0.8	0.101422
Barutcu_MCF-10A	BRCA luminal vs. basal	chr2_CD819	190640001	191000000	C2orf88,ORMDL1,PMS1	0.617945	0.345094	0	0.101514
Barutcu_MCF-10A	BRCA luminal vs. basal	chr1_CD193	44400001	44720000	ATP6V0B,B4GALT2,CCDC24,DMAP1,DPH2,IPO13,SLC6A9	0.288807	0.358034	0.142857	0.102703
Barutcu_MCF-10A	BRCA luminal vs. basal	chr14_CD234	75560001	75760000	FOS,NEK9,TMED10	-0.82633	0.281098	1	0.104056
Barutcu_MCF-10A	BRCA luminal vs. basal	chr15_CD124	51800001	52080000	DMXL2,LYSMD2,TMOD2	0.413561	0.401927	0.333333	0.104056
Barutcu_MCF-10A	BRCA luminal vs. basal	chr15_CD80	41680001	41840000	NDUFAF1,RPAP1,RTF1	-0.382645	0.393766	1	0.104056
Barutcu_MCF-10A	BRCA luminal vs. basal	chr17_CD99	26680001	26880000	POLDIP2,SARM1,SLC46A1,TMEM199,UNC119	-0.498283	0.34799	0.8	0.104056
Barutcu_MCF-10A	BRCA luminal vs. basal	chr4_CD1	1	320000	ZNF595,ZNF718,ZNF876P	-0.573198	0.3954	1	0.104056
Barutcu_MCF-10A	BRCA luminal vs. basal	chr6_CD493	116240001	116560000	COL10A1,FRK,NT5DC1	-0.846595	0.303572	1	0.104056
Barutcu_MCF-10A	BRCA luminal vs. basal	chr9_CD476	140480001	140720000	ARRDC1,C9orf37,ZMYND19	0.00135194	0.567079	0.666667	0.104056
Barutcu_MCF-10A	BRCA luminal vs. basal	chr1_CD398	92400001	92800000	EPHX4,GLMN,KIAA1107,RPAP2	0.368948	0.410934	0.25	0.104835
Barutcu_MCF-10A	BRCA luminal vs. basal	chr19_CD215	51400001	51600000	KLK10,KLK4,KLK5	1.28109	0.255569	0.333333	0.104835
Barutcu_MCF-10A	BRCA luminal vs. basal	chr17_CD174	44760001	45120000	GOSR2,NSF,WNT3	-0.327694	0.440395	1	0.105303
Barutcu_MCF-10A	BRCA luminal vs. basal	chr3_CD202	47400001	47560000	ELP6,PTPN23,SCAP	-0.151715	0.484957	1	0.105488
Barutcu_MCF-10A	BRCA luminal vs. basal	chr17_CD313	77720001	78000000	CBX2,CBX4,CBX8	0.752157	0.310252	0.333333	0.105773
Barutcu_MCF-10A	BRCA luminal vs. basal	chr6_CD188	41760001	42040000	BYSL,CCND3,MED20,TAF8,USP49	0.576539	0.289337	0	0.106312
Barutcu_MCF-10A	BRCA luminal vs. basal	chr9_CD430	129960001	130200000	GARNL3,SLC2A8,ZNF79	-0.699749	0.343145	1	0.106312
Barutcu_MCF-10A	BRCA luminal vs. basal	chr14_CD245	77720001	78040000	AHSA1,GSTZ1,POMT2,SAMD15,TMED8,VIPAS39	-0.638341	0.294437	0.833333	0.107067
Barutcu_MCF-10A	BRCA luminal vs. basal	chr22_CD97	37840001	38160000	CARD10,CDC42EP1,GGA1,LGALS1,MFNG,NOL12,PDXP,SH3BP1,TRIOBP	0.279252	0.343372	0.333333	0.107067
Barutcu_MCF-10A	BRCA luminal vs. basal	chr7_CD643	150640001	150800000	ABCB8,AGAP3,ASIC3,ATG9B,CDK5,FASTK,KCNH2,NOS3,SLC4A2,TMUB1	0.209729	0.402584	0.3	0.107914
Barutcu_MCF-10A	BRCA luminal vs. basal	chr11_CD432	107800001	108240000	ACAT1,ATM,CUL5,NPAT	-0.0766139	0.532653	0.75	0.108157
Barutcu_MCF-10A	BRCA luminal vs. basal	chr6_CD160	34760001	35200000	ANKS1A,SCUBE3,TAF11	0.754466	0.296946	0	0.108157
Barutcu_MCF-10A	BRCA luminal vs. basal	chr2_CD1036	241400001	241600000	ANKMY1,CAPN10,DUSP28,GPR35,RNPEPL1	-0.303117	0.432972	0.6	0.108163
Barutcu_MCF-10A	BRCA luminal vs. basal	chr20_CD174	44440001	44560000	ACOT8,CTSA,NEURL2,PLTP,SNX21,UBE2C,ZSWIM1,ZSWIM3	0.4425	0.299719	0.25	0.108163
Barutcu_MCF-10A	BRCA luminal vs. basal	chr2_CD577	136480001	136800000	DARS,MCM6,UBXN4	0.475242	0.315649	0.333333	0.108344
Barutcu_MCF-10A	BRCA luminal vs. basal	chr2_CD821	191240001	191560000	MFSD6,NAB1,TMEM194B	0.355852	0.402597	0.333333	0.109792
Barutcu_MCF-10A	BRCA luminal vs. basal	chr17_CD148	38160001	38480000	CASC3,CDC6,MED24,MSL1,NR1D1,RAPGEFL1,RARA,THRA,WIPF2	-0.367182	0.338336	0.888889	0.110273
Barutcu_MCF-10A	BRCA luminal vs. basal	chr19_CD239	57040001	57120000	ZFP28,ZNF470,ZNF71	0.224456	0.466363	0	0.110273
Barutcu_MCF-10A	BRCA luminal vs. basal	chr13_CD102	41640001	41920000	KBTBD6,KBTBD7,MTRF1,NAA16	-0.133056	0.507582	0.5	0.110529
Barutcu_MCF-10A	BRCA luminal vs. basal	chr19_CD221	52800001	53040000	ZNF480,ZNF528,ZNF578,ZNF610,ZNF808,ZNF880	-0.352256	0.407293	1	0.111723
Barutcu_MCF-10A	BRCA luminal vs. basal	chr1_CD919	236600001	237080000	HEATR1,LGALS8,MTR	-0.191089	0.469365	0.666667	0.111936
Barutcu_MCF-10A	BRCA luminal vs. basal	chr16_CD124	30760001	30960000	BCL7C,C16orf93,CTF1,FBXL19,FBXL19-AS1,RNF40,ZNF629	-0.379684	0.362631	0.714286	0.111936
Barutcu_MCF-10A	BRCA luminal vs. basal	chr5_CD626	150080001	150160000	DCTN4,RBM22,SMIM3	-0.638501	0.308463	1	0.111936
Barutcu_MCF-10A	BRCA luminal vs. basal	chr5_CD3	400001	480000	C5orf55,EXOC3,PP7080	-0.0522637	0.540627	0.666667	0.112009
Barutcu_MCF-10A	BRCA luminal vs. basal	chr16_CD181	56440001	56560000	AMFR,BBS2,NUDT21,OGFOD1	-0.172109	0.455006	0.5	0.11273
Barutcu_MCF-10A	BRCA luminal vs. basal	chr7_CD325	75480001	75640000	POR,RHBDD2,TMEM120A	0.0674013	0.523134	0.666667	0.113202
Barutcu_MCF-10A	BRCA luminal vs. basal	chr5_CD503	122080001	122720000	PPIC,PRDM6,SNX2,SNX24	-0.573184	0.322113	1	0.114069
Barutcu_MCF-10A	BRCA luminal vs. basal	chr1_CD126	28680001	28960000	PHACTR4,RAB42,SNHG12,SNHG3,TRNAU1AP	0.657056	0.275642	0	0.114898
Barutcu_MCF-10A	BRCA luminal vs. basal	chr1_CD616	167680001	168000000	DCAF6,MPC2,MPZL1	0.227354	0.434591	0.666667	0.114898
Barutcu_MCF-10A	BRCA luminal vs. basal	chr2_CD559	132200001	132320000	CCDC74A,LOC150776,LOC401010,MZT2A	-0.800237	0.280056	0.75	0.114898
Barutcu_MCF-10A	BRCA luminal vs. basal	chr15_CD85	42760001	43080000	CDAN1,HAUS2,LRRC57,SNAP23,ZNF106	-0.280282	0.405823	0.8	0.115108
Barutcu_MCF-10A	BRCA luminal vs. basal	chr14_CD246	78040001	78280000	ADCK1,ALKBH1,SLIRP,SNW1,SPTLC2	-0.361558	0.365973	0.8	0.11589
Barutcu_MCF-10A	BRCA luminal vs. basal	chr1_CD30	6680001	6960000	CAMTA1,DNAJC11,THAP3	0.300564	0.38074	0.333333	0.116605
Barutcu_MCF-10A	BRCA luminal vs. basal	chr12_CD47	10360001	10640000	GABARAPL1,KLRD1,KLRK1	0.485977	0.375648	0	0.117297
Barutcu_MCF-10A	BRCA luminal vs. basal	chr14_CD304	91960001	92440000	CATSPERB,FBLN5,SMEK1,TC2N	-0.542508	0.330387	0.75	0.117414
Barutcu_MCF-10A	BRCA luminal vs. basal	chr1_CD940	241680001	242000000	CHML,FH,KMO,OPN3	0.58234	0.305806	0.25	0.117638
Barutcu_MCF-10A	BRCA luminal vs. basal	chr2_CD945	220200001	220440000	CHPF,DNPEP,GMPPA,OBSL1,SPEG,TMEM198	0.275329	0.372449	0.166667	0.118296
Barutcu_MCF-10A	BRCA luminal vs. basal	chr11_CD250	64600001	64760000	ATG2A,CDC42BPG,EHD1,PPP2R5B	0.259106	0.38933	0.25	0.118815
Barutcu_MCF-10A	BRCA luminal vs. basal	chr3_CD530	129040001	129240000	EFCAB12,IFT122,MBD4,RPL32P3	-0.889276	0.25757	0.5	0.118815
Barutcu_MCF-10A	BRCA luminal vs. basal	chr5_CD625	149840001	150080000	MYOZ3,NDST1,SYNPO	-0.894921	0.274348	1	0.118815
Barutcu_MCF-10A	BRCA luminal vs. basal	chr8_CD135	33280001	33440000	FUT10,MAK16,RNF122,TTI2	0.232147	0.426489	0.5	0.118815
Barutcu_MCF-10A	BRCA luminal vs. basal	chr12_CD46	10160001	10360000	CLEC1A,CLEC7A,OLR1,TMEM52B	0.308623	0.409322	0.5	0.11905
Barutcu_MCF-10A	BRCA luminal vs. basal	chr12_CD473	113320001	113600000	DTX1,OAS1,OAS2,OAS3	0.174584	0.438514	0	0.11948
Barutcu_MCF-10A	BRCA luminal vs. basal	chr3_CD243	58160001	58320000	ABHD6,PXK,RPP14	-0.325987	0.427126	1	0.120193
Barutcu_MCF-10A	BRCA luminal vs. basal	chr1_CD177	40920001	41280000	EXO5,LOC100130557,NFYC,RIMS3,ZFP69,ZNF684	0.496621	0.324656	0.166667	0.120196
Barutcu_MCF-10A	BRCA luminal vs. basal	chr2_CD96	20120001	20320000	LAPTM4A,MATN3,WDR35	-1.0191	0.251747	0.666667	0.120728
Barutcu_MCF-10A	BRCA luminal vs. basal	chr15_CD186	65600001	65880000	DPP8,IGDCC4,PTPLAD1	-0.685397	0.321691	1	0.121098
Barutcu_MCF-10A	BRCA luminal vs. basal	chr4_CD667	154040001	154280000	ANXA2P1,MND1,TRIM2	1.45604	0.180775	0	0.121098
Barutcu_MCF-10A	BRCA luminal vs. basal	chr3_CD302	72880001	73160000	EBLN2,GXYLT2,PPP4R2,SHQ1	-0.407459	0.376276	1	0.12125
Barutcu_MCF-10A	BRCA luminal vs. basal	chr16_CD96	23480001	23720000	DCTN5,EARS2,GGA2,NDUFAB1,PALB2,PLK1,UBFD1	0.248599	0.34906	0.428571	0.122759
Barutcu_MCF-10A	BRCA luminal vs. basal	chr3_CD701	169480001	169640000	ACTRT3,LRRC34,MYNN	0.486872	0.370429	0	0.123071
Barutcu_MCF-10A	BRCA luminal vs. basal	chr17_CD307	76040001	76440000	AFMID,BIRC5,PGS1,SOCS3,SYNGR2,TK1,TMC6,TMC8	0.54425	0.21533	0.25	0.123384
Barutcu_MCF-10A	BRCA luminal vs. basal	chr19_CD234	55600001	55960000	BRSK1,DNAAF3,HSPBP1,IL11,PPP1R12C,PPP6R1,RPL28,SUV420H2,TMEM86B,TNNT1,UBE2S	-0.238033	0.392407	0.363636	0.124339
Barutcu_MCF-10A	BRCA luminal vs. basal	chr6_CD161	35200001	35360000	DEF6,PPARD,ZNF76	0.372248	0.349441	0	0.12448
Barutcu_MCF-10A	BRCA luminal vs. basal	chr17_CD157	40320001	40480000	GHDC,STAT5A,STAT5B	-0.505639	0.324762	0.666667	0.1254
Barutcu_MCF-10A	BRCA luminal vs. basal	chr16_CD191	58200001	58560000	CCDC113,CSNK2A2,GINS3,NDRG4,SETD6	0.546116	0.305998	0.2	0.125643
Barutcu_MCF-10A	BRCA luminal vs. basal	chr17_CD36	8000001	8080000	PER1,TMEM107,VAMP2	-0.455957	0.344951	1	0.126079
Barutcu_MCF-10A	BRCA luminal vs. basal	chr1_CD633	171000001	171240000	FMO1,FMO2,FMO3	0.388467	0.406353	0	0.127127
Barutcu_MCF-10A	BRCA luminal vs. basal	chr17_CD296	73240001	73560000	CASKIN2,GGA3,GRB2,KIAA0195,LLGL2,MIF4GD,MRPS7,SLC25A19,TSEN54	0.0947603	0.433194	0.555556	0.127127
Barutcu_MCF-10A	BRCA luminal vs. basal	chr14_CD172	61080001	61480000	MNAT1,SIX1,SIX4,SLC38A6,TRMT5	-0.396197	0.360994	1	0.127787
Barutcu_MCF-10A	BRCA luminal vs. basal	chr17_CD127	33280001	33440000	CCT6B,LIG3,RFFL,ZNF830	-0.255616	0.420624	1	0.128507
Barutcu_MCF-10A	BRCA luminal vs. basal	chr1_CD5	1240001	1360000	ACAP3,ANKRD65,AURKAIP1,CCNL2,CPSF3L,DVL1,GLTPD1,LOC148413,MRPL20,MXRA8,PUSL1	0.0232548	0.489104	0.545455	0.128842
Barutcu_MCF-10A	BRCA luminal vs. basal	chr19_CD46	10640001	10960000	AP1M2,ATG4D,C19orf38,CDKN2D,DNM2,ILF3,ILF3-AS1,KRI1,QTRT1,SLC44A2,TMED1	0.19623	0.354158	0.181818	0.128842
Barutcu_MCF-10A	BRCA luminal vs. basal	chr20_CD115	30680001	31080000	ASXL1,KIF3B,PLAGL2,POFUT1,TM9SF4,TSPY26P	-0.169767	0.439818	0.5	0.128842
Barutcu_MCF-10A	BRCA luminal vs. basal	chr1_CD525	145600001	145840000	CD160,GPR89A,PDZK1,POLR3C,RNF115	-0.752552	0.25526	0.6	0.129252
Barutcu_MCF-10A	BRCA luminal vs. basal	chr1_CD800	209760001	209920000	G0S2,HSD11B1,LAMB3	0.529039	0.337156	0	0.129252
Barutcu_MCF-10A	BRCA luminal vs. basal	chr20_CD226	57400001	57680000	ATP5E,CTSZ,GNAS,NELFCD,SLMO2,TUBB1	0.316692	0.340049	0	0.129252
Barutcu_MCF-10A	BRCA luminal vs. basal	chr5_CD748	179160001	179360000	C5orf45,LTC4S,MGAT4B,SQSTM1,TBC1D9B	-0.562565	0.287341	0.8	0.129549
Barutcu_MCF-10A	BRCA luminal vs. basal	chr7_CD428	99080001	99280000	FAM200A,ZKSCAN5,ZNF394,ZNF655,ZSCAN25	-0.160378	0.453494	0.6	0.129549
Barutcu_MCF-10A	BRCA luminal vs. basal	chr3_CD809	195960001	196320000	FBXO45,PCYT1A,RNF168,TCTEX1D2,UBXN7,WDR53	0.35287	0.319291	0	0.129563
Barutcu_MCF-10A	BRCA luminal vs. basal	chr4_CD816	186920001	187120000	CYP4V2,FAM149A,TLR3	-0.599483	0.337194	1	0.129563
Barutcu_MCF-10A	BRCA luminal vs. basal	chr21_CD145	46240001	46360000	C21orf67,FAM207A,ITGB2,PTTG1IP	0.519121	0.299522	0	0.13014
Barutcu_MCF-10A	BRCA luminal vs. basal	chr6_CD380	90120001	90360000	ANKRD6,LYRM2,RRAGD	0.672813	0.316998	0	0.130485
Barutcu_MCF-10A	BRCA luminal vs. basal	chr12_CD512	123040001	123280000	DENR,HCAR1,HCAR2,HCAR3	-1.02256	0.231772	0.75	0.130791
Barutcu_MCF-10A	BRCA luminal vs. basal	chr22_CD99	38400001	38760000	CSNK1E,MAFF,PICK1,PLA2G6,TMEM184B	0.104587	0.44495	0.4	0.130791
Barutcu_MCF-10A	BRCA luminal vs. basal	chr15_CD294	90240001	90440000	ANPEP,AP3S2,MESP1,MESP2	0.44506	0.343997	0.25	0.132363
Barutcu_MCF-10A	BRCA luminal vs. basal	chr19_CD38	9080001	9440000	MUC16,ZNF317,ZNF559,ZNF699	0.957641	0.226081	0.5	0.132363
Barutcu_MCF-10A	BRCA luminal vs. basal	chr19_CD8	2080001	2280000	AP3D1,DOT1L,IZUMO4,MOB3A,OAZ1,PLEKHJ1,SF3A2	-0.180353	0.412013	0.571429	0.133018
Barutcu_MCF-10A	BRCA luminal vs. basal	chr4_CD321	77040001	77160000	FAM47E,NUP54,SCARB2	-1.12224	0.22541	0.666667	0.133018
Barutcu_MCF-10A	BRCA luminal vs. basal	chr6_CD517	122680001	122880000	HSF2,PKIB,SERINC1	-0.909889	0.254632	0.666667	0.133018
Barutcu_MCF-10A	BRCA luminal vs. basal	chr1_CD226	52520001	52720000	BTF3L4,TXNDC12,ZFYVE9	0.411935	0.326864	0	0.134227
Barutcu_MCF-10A	BRCA luminal vs. basal	chr10_CD293	72960001	73320000	CDH23,SLC29A3,UNC5B	-0.754027	0.285461	1	0.134227
Barutcu_MCF-10A	BRCA luminal vs. basal	chr11_CD504	124800001	125000000	CCDC15,SLC37A2,TMEM218	-0.482175	0.360441	1	0.134227
Barutcu_MCF-10A	BRCA luminal vs. basal	chr11_CD544	134120001	134360000	ACAD8,GLB1L2,THYN1	0.0821121	0.459997	0.333333	0.134227
Barutcu_MCF-10A	BRCA luminal vs. basal	chr12_CD303	71960001	72160000	RAB21,THAP2,TMEM19,ZFC3H1	-0.191519	0.440309	0.75	0.134227
Barutcu_MCF-10A	BRCA luminal vs. basal	chr12_CD31	6840001	7000000	CD4,CDCA3,GNB3,GPR162,LAG3,LEPREL2,MLF2,PTMS,RPL13P5,SPSB2,TPI1,USP5	0.445152	0.235244	0.166667	0.134227
Barutcu_MCF-10A	BRCA luminal vs. basal	chr16_CD116	28320001	28760000	APOBR,CCDC101,CLN3,EIF3C,EIF3CL,NUPR1,SULT1A1,SULT1A2	-0.481661	0.280007	0.875	0.134227
Barutcu_MCF-10A	BRCA luminal vs. basal	chr17_CD81	18640001	18920000	FAM83G,PRPSAP2,TVP23B	0.260014	0.399339	0.333333	0.134227
Barutcu_MCF-10A	BRCA luminal vs. basal	chr19_CD186	44880001	45040000	ZNF180,ZNF229,ZNF285	0.243607	0.424502	0.333333	0.134227
Barutcu_MCF-10A	BRCA luminal vs. basal	chr19_CD220	52560001	52800000	PPP2R1A,ZNF616,ZNF766,ZNF836,ZNF841	-0.336465	0.371005	1	0.134227
Barutcu_MCF-10A	BRCA luminal vs. basal	chr3_CD499	122120001	122440000	DTX3L,KPNA1,PARP14,PARP9,WDR5B	-0.108305	0.455106	0.6	0.134227
Barutcu_MCF-10A	BRCA luminal vs. basal	chr7_CD199	44280001	44680000	CAMK2B,DDX56,NUDCD3,OGDH,TMED4	-0.495778	0.299363	0.6	0.134227
Barutcu_MCF-10A	BRCA luminal vs. basal	chr7_CD397	91720001	92000000	ANKIB1,CYP51A1,KRIT1	0.00175449	0.501591	0.333333	0.134227
Barutcu_MCF-10A	BRCA luminal vs. basal	chr9_CD107	26880001	26960000	CAAP1,IFT74,PLAA	0.00583424	0.497571	0.666667	0.134227
Barutcu_MCF-10A	BRCA luminal vs. basal	chr13_CD422	115000001	115080000	CDC16,CHAMP1,UPF3A	0.0038347	0.509027	0.666667	0.135388
Barutcu_MCF-10A	BRCA luminal vs. basal	chr19_CD217	51800001	51920000	ETFB,NKG7,VSIG10L	0.707057	0.284777	0.333333	0.135388
Barutcu_MCF-10A	BRCA luminal vs. basal	chr8_CD153	38680001	38960000	ADAM9,PLEKHA2,TM2D2	0.0933467	0.45367	0.333333	0.135388
Barutcu_MCF-10A	BRCA luminal vs. basal	chr17_CD144	37360001	37720000	CDK12,MED1,STAC2	0.830267	0.253457	0.666667	0.13577
Barutcu_MCF-10A	BRCA luminal vs. basal	chr19_CD30	7400001	7640000	ARHGEF18,MCOLN1,PEX11G,PNPLA6,ZNF358	-0.165895	0.428545	0.4	0.13577
Barutcu_MCF-10A	BRCA luminal vs. basal	chr5_CD584	141200001	141400000	GNPDA1,KIAA0141,PCDH1,PCDH12,RNF14	-0.619458	0.262516	1	0.13577
Barutcu_MCF-10A	BRCA luminal vs. basal	chr5_CD755	180320001	180720000	BTNL9,GNB2L1,TRIM41,TRIM52,TRIM7	-0.682902	0.272239	1	0.13577
Barutcu_MCF-10A	BRCA luminal vs. basal	chr6_CD140	30160001	30480000	HCG18,HLA-E,HLA-L,RPP21,TRIM26,TRIM39	0.446	0.282885	0	0.136165
Barutcu_MCF-10A	BRCA luminal vs. basal	chr3_CD405	101440001	101720000	CEP97,NFKBIZ,NXPE3	-0.540923	0.347384	1	0.136389
Barutcu_MCF-10A	BRCA luminal vs. basal	chr1_CD4	1080001	1240000	B3GALT6,SCNN1D,SDF4,TNFRSF18,TNFRSF4,UBE2J2	-0.0620176	0.485559	0.333333	0.137518
Barutcu_MCF-10A	BRCA luminal vs. basal	chr10_CD184	45480001	45920000	ALOX5,C10orf25,ZNF22	0.421662	0.343558	0.333333	0.137518
Barutcu_MCF-10A	BRCA luminal vs. basal	chr16_CD231	67680001	67880000	ACD,C16orf86,ENKD1,GFOD2,PARD6A,RANBP10,THAP11,TSNAXIP1	-0.199745	0.409582	0.5	0.137518
Barutcu_MCF-10A	BRCA luminal vs. basal	chr4_CD108	25160001	25440000	ANAPC4,PI4K2B,SEPSECS,ZCCHC4	-0.303005	0.381559	0.75	0.137518
Barutcu_MCF-10A	BRCA luminal vs. basal	chr5_CD287	68320001	68680000	CCDC125,CCNB1,CDK7,CENPH,MRPS36,RAD17,SLC30A5,TAF9	-0.305425	0.330252	0.75	0.137575
Barutcu_MCF-10A	BRCA luminal vs. basal	chr12_CD377	89920001	90160000	ATP2B1,LINC00936,POC1B	-0.37291	0.385138	1	0.137992
Barutcu_MCF-10A	BRCA luminal vs. basal	chr2_CD335	74240001	74480000	BOLA3,MOB1A,MTHFD2	0.656884	0.217416	0	0.139526
Barutcu_MCF-10A	BRCA luminal vs. basal	chr1_CD7	1560001	1680000	CDK11A,CDK11B,MMP23B,SLC35E2,SLC35E2B	-0.572037	0.290191	0.8	0.139826
Barutcu_MCF-10A	BRCA luminal vs. basal	chr11_CD273	69800001	70120000	ANO1,FADD,PPFIA1	-0.442779	0.320652	1	0.139826
Barutcu_MCF-10A	BRCA luminal vs. basal	chr16_CD85	20720001	20920000	ACSM3,DCUN1D3,ERI2,LOC81691,LYRM1,THUMPD1	-0.337201	0.35889	0.833333	0.139826
Barutcu_MCF-10A	BRCA luminal vs. basal	chr17_CD9	1800001	1960000	DPH1,HIC1,OVCA2,RTN4RL1	-0.897114	0.224797	0.75	0.139826
Barutcu_MCF-10A	BRCA luminal vs. basal	chr7_CD137	30440001	30640000	GARS,GGCT,NOD1	0.431201	0.313858	0	0.139826
Barutcu_MCF-10A	BRCA luminal vs. basal	chr4_CD35	8440001	8680000	ACOX3,CPZ,TRMT44	-0.679509	0.294062	1	0.140282
Barutcu_MCF-10A	BRCA luminal vs. basal	chr19_CD141	33400001	33680000	C19orf40,CEP89,GPATCH1,RHPN2	0.277489	0.359501	0	0.140469
Barutcu_MCF-10A	BRCA luminal vs. basal	chr13_CD5	20200001	20520000	MPHOSPH8,PSPC1,ZMYM5	-0.14316	0.441275	0.666667	0.14097
Barutcu_MCF-10A	BRCA luminal vs. basal	chr1_CD105	23240001	23680000	HNRNPR,KDM1A,LUZP1	0.327036	0.351269	0	0.141068
Barutcu_MCF-10A	BRCA luminal vs. basal	chr1_CD19	3600001	3760000	LRRC47,SMIM1,TP73-AS1	-0.589186	0.30806	0.666667	0.141068
Barutcu_MCF-10A	BRCA luminal vs. basal	chr10_CD465	112520001	112800000	BBIP1,PDCD4,PDCD4-AS1,SHOC2	-0.625504	0.284834	1	0.141068
Barutcu_MCF-10A	BRCA luminal vs. basal	chr11_CD195	47400001	47480000	PSMC3,SLC39A13,SPI1	0.224103	0.380295	0.333333	0.141068
Barutcu_MCF-10A	BRCA luminal vs. basal	chr12_CD555	133240001	133400000	ANKLE2,GOLGA3,PGAM5,POLE,PXMP2	0.217903	0.357428	0.4	0.141068
Barutcu_MCF-10A	BRCA luminal vs. basal	chr13_CD117	45640001	45920000	GTF2F2,TPT1,TPT1-AS1	0.332133	0.344273	0.333333	0.141068
Barutcu_MCF-10A	BRCA luminal vs. basal	chr19_CD216	51600001	51800000	CD33,CTU1,SIGLEC7,SIGLEC9	0.33469	0.383414	0.25	0.141068
Barutcu_MCF-10A	BRCA luminal vs. basal	chr2_CD148	32200001	32560000	DPY30,MEMO1,NLRC4,SLC30A6,SPAST,YIPF4	0.493069	0.257826	0	0.141068
Barutcu_MCF-10A	BRCA luminal vs. basal	chr10_CD59	13120001	13360000	CCDC3,MCM10,OPTN,PHYH	1.04698	0.165332	0	0.14194
Barutcu_MCF-10A	BRCA luminal vs. basal	chr19_CD165	39440001	39680000	FBXO17,FBXO27,PAK4	0.700577	0.254506	0.333333	0.14234
Barutcu_MCF-10A	BRCA luminal vs. basal	chr3_CD37	9320001	9560000	SETD5,SETD5-AS1,THUMPD3	0.210758	0.388204	0.333333	0.14234
Barutcu_MCF-10A	BRCA luminal vs. basal	chr3_CD370	93520001	93840000	ARL13B,DHFRL1,NSUN3,PROS1	-0.232947	0.411591	1	0.14234
Barutcu_MCF-10A	BRCA luminal vs. basal	chr4_CD286	68400001	68800000	CENPC,LOC550112,UBA6	-0.143896	0.447348	0.666667	0.14234
Barutcu_MCF-10A	BRCA luminal vs. basal	chr13_CD417	113800001	114080000	CUL4A,GRTP1,LAMP1,PCID2	-0.00652434	0.487182	0.25	0.142758
Barutcu_MCF-10A	BRCA luminal vs. basal	chr7_CD660	154720001	154960000	PAXIP1,PAXIP1-AS1,PAXIP1-AS2	-0.419267	0.363382	1	0.142774
Barutcu_MCF-10A	BRCA luminal vs. basal	chr10_CD439	105640001	106080000	COL17A1,GSTO1,GSTO2,OBFC1,SFR1,SLK,WDR96	-0.987208	0.165037	0.857143	0.143046
Barutcu_MCF-10A	BRCA luminal vs. basal	chr9_CD135	33000001	33240000	APTX,B4GALT1,DNAJA1,SMU1	0.184531	0.38836	0	0.143046
Barutcu_MCF-10A	BRCA luminal vs. basal	chr3_CD155	37000001	37400000	EPM2AIP1,GOLGA4,LRRFIP2,MLH1	-0.281758	0.367088	0.75	0.143732
Barutcu_MCF-10A	BRCA luminal vs. basal	chr1_CD539	150600001	150960000	ANXA9,ARNT,CERS2,CTSK,CTSS,ENSA,GOLPH3L,SETDB1	-0.707037	0.193195	0.75	0.144549
Barutcu_MCF-10A	BRCA luminal vs. basal	chr1_CD588	161440001	161720000	DUSP12,FCGR2A,FCGR2B,FCGR2C,FCGR3A,FCRLB,HSPA6,HSPA7	0.23227	0.348927	0.125	0.144549
Barutcu_MCF-10A	BRCA luminal vs. basal	chr12_CD556	133440001	133840000	CHFR,ZNF10,ZNF140,ZNF26,ZNF268,ZNF605,ZNF84	-0.101063	0.457995	0.714286	0.144549
Barutcu_MCF-10A	BRCA luminal vs. basal	chr19_CD242	57720001	57920000	AURKC,TRAPPC2P1,ZNF304,ZNF460,ZNF543,ZNF547,ZNF548,ZNF805	-0.262785	0.381952	0.875	0.144549
Barutcu_MCF-10A	BRCA luminal vs. basal	chr5_CD389	94880001	95120000	ARSK,RFESD,RHOBTB3,TTC37	-0.32567	0.378656	1	0.144549
Barutcu_MCF-10A	BRCA luminal vs. basal	chr17_CD107	28640001	29040000	CPD,GOSR1,LRRC37BP1,SUZ12P1	-0.323543	0.359657	0.75	0.144672
Barutcu_MCF-10A	BRCA luminal vs. basal	chr1_CD8	1680001	1880000	GNB1,NADK,TMEM52	0.452922	0.322522	0	0.14511
Barutcu_MCF-10A	BRCA luminal vs. basal	chr17_CD232	57720001	58000000	PTRH2,RPS6KB1,TUBD1,VMP1	-0.0476896	0.471698	0.5	0.14552
Barutcu_MCF-10A	BRCA luminal vs. basal	chr11_CD42	9400001	9800000	IPO7,SWAP70,WEE1,ZNF143	-0.0713754	0.457025	0.75	0.145838
Barutcu_MCF-10A	BRCA luminal vs. basal	chr20_CD114	30400001	30680000	CCM2L,DUSP15,FOXS1,HCK,PDRG1,TTLL9	-0.718474	0.244153	0.833333	0.145838
Barutcu_MCF-10A	BRCA luminal vs. basal	chr2_CD128	27440001	27640000	CAD,EIF2B4,FTH1P3,GTF3C2,MPV17,PPM1G,SNX17,ZNF513	0.279386	0.286061	0.25	0.146433
Barutcu_MCF-10A	BRCA luminal vs. basal	chr3_CD169	40320001	40600000	EIF1B,ENTPD3,RPL14,ZNF619,ZNF620,ZNF621	-0.60882	0.267409	1	0.146632
Barutcu_MCF-10A	BRCA luminal vs. basal	chr15_CD266	83680001	83920000	BTBD1,C15orf40,HDGFRP3,TM6SF1	-0.426083	0.314245	1	0.147448
Barutcu_MCF-10A	BRCA luminal vs. basal	chr12_CD169	42520001	42720000	GXYLT1,PPHLN1,YAF2,ZCRB1	-0.102096	0.450887	1	0.147532
Barutcu_MCF-10A	BRCA luminal vs. basal	chr2_CD865	202080001	202320000	CASP8,STRADB,TRAK2	-0.548094	0.300096	1	0.147532
Barutcu_MCF-10A	BRCA luminal vs. basal	chr22_CD152	50120001	50320000	ALG12,BRD1,CRELD2,LOC90834,ZBED4	0.247166	0.355659	0.4	0.147692
Barutcu_MCF-10A	BRCA luminal vs. basal	chr1_CD153	36040001	36240000	C1orf216,CLSPN,PSMB2	0.957928	0.210206	0	0.14773
Barutcu_MCF-10A	BRCA luminal vs. basal	chr17_CD288	71200001	71400000	C17orf80,CDC42EP4,FAM104A	0.137157	0.415666	0.666667	0.14773
Barutcu_MCF-10A	BRCA luminal vs. basal	chr2_CD334	74040001	74240000	ACTG2,DGUOK,STAMBP,TET3	0.748528	0.190723	0	0.14773
Barutcu_MCF-10A	BRCA luminal vs. basal	chr22_CD9	18240001	18880000	BID,MICAL3,PEX26,TUBA8,USP18	0.656588	0.227524	0	0.14773
Barutcu_MCF-10A	BRCA luminal vs. basal	chr14_CD17	23720001	24040000	AP1G2,BCL2L2,EFS,HOMEZ,NGDN,PABPN1,PPP1R3E,SLC22A17,THTPA	-0.389469	0.283631	0.666667	0.147793
Barutcu_MCF-10A	BRCA luminal vs. basal	chr12_CD221	53720001	53880000	PCBP2,PRR13,SP1	-0.433467	0.299516	1	0.14793
Barutcu_MCF-10A	BRCA luminal vs. basal	chr19_CD84	18000001	18200000	ARRDC2,CCDC124,IL12RB1	0.502038	0.309607	0	0.148272
Barutcu_MCF-10A	BRCA luminal vs. basal	chr17_CD133	34880001	34960000	DHRS11,GGNBP2,MRM1,MYO19,PIGW	0.256626	0.344137	0.4	0.148498
Barutcu_MCF-10A	BRCA luminal vs. basal	chr7_CD500	115760001	116240000	CAV1,CAV2,TES,TFEC	0.31171	0.337814	0.25	0.149987
Barutcu_MCF-10A	BRCA luminal vs. basal	chr21_CD139	44880001	45160000	HSF2BP,PDXK,RRP1B	0.722002	0.253641	0	0.150851
Barutcu_MCF-10A	BRCA luminal vs. basal	chr17_CD35	7600001	8000000	ALOX15B,CHD3,CNTROB,CYB5D1,DNAH2,EFNB3,KDM6B,LOC284023,LSMD1,TMEM88,TRAPPC1	-0.481673	0.2492	0.818182	0.150912
Barutcu_MCF-10A	BRCA luminal vs. basal	chr2_CD555	130920001	131400000	CCDC115,IMP4,MZT2B,PTPN18,SMPD4	-0.0518911	0.442471	0.6	0.150912
Barutcu_MCF-10A	BRCA luminal vs. basal	chr7_CD401	92720001	92880000	CCDC132,SAMD9,SAMD9L	-0.0551001	0.469814	0.666667	0.150912
Barutcu_MCF-10A	BRCA luminal vs. basal	chr1_CD870	225880001	226120000	EPHX1,PYCR2,SRP9,TMEM63A	-0.26629	0.336397	1	0.151086
Barutcu_MCF-10A	BRCA luminal vs. basal	chr16_CD308	85720001	85840000	C16orf74,COX4I1,EMC8,GINS2	0.198865	0.372539	0.25	0.151367
Barutcu_MCF-10A	BRCA luminal vs. basal	chr1_CD771	203000001	203200000	ADORA1,CHI3L1,CHIT1	1.17212	0.178511	0.333333	0.152308
Barutcu_MCF-10A	BRCA luminal vs. basal	chr7_CD554	129880001	130160000	CEP41,CPA4,MEST	0.875312	0.228599	0.666667	0.154053
Barutcu_MCF-10A	BRCA luminal vs. basal	chr1_CD817	213120001	213240000	ANGEL2,RPS6KC1,VASH2	0.351771	0.345771	0.333333	0.15413
Barutcu_MCF-10A	BRCA luminal vs. basal	chr8_CD500	125480001	125920000	MTSS1,NDUFB9,RNF139,TATDN1	0.243636	0.341618	0.5	0.15413
Barutcu_MCF-10A	BRCA luminal vs. basal	chr3_CD209	49440001	49720000	AMT,APEH,BSN,DAG1,NICN1,RHOA,TCTA	-0.527089	0.257379	1	0.154576
Barutcu_MCF-10A	BRCA luminal vs. basal	chr1_CD488	114240001	114520000	AP4B1,DCLRE1B,HIPK1,PHTF1,PTPN22,RSBN1	0.297189	0.323821	0.333333	0.154782
Barutcu_MCF-10A	BRCA luminal vs. basal	chr3_CD387	97440001	97760000	ARL6,CRYBG3,MINA	0.282816	0.367693	0	0.154909
Barutcu_MCF-10A	BRCA luminal vs. basal	chr9_CD435	131200001	131400000	GLE1,ODF2,SPTAN1	-0.19903	0.377837	1	0.154999
Barutcu_MCF-10A	BRCA luminal vs. basal	chr11_CD339	85320001	85560000	CCDC89,CREBZF,DLG2,SYTL2,TMEM126A,TMEM126B	-0.695432	0.220431	0.666667	0.155064
Barutcu_MCF-10A	BRCA luminal vs. basal	chr4_CD351	83760001	83960000	COPS4,LIN54,SEC31A,THAP9	-0.0751233	0.450633	0.75	0.155528
Barutcu_MCF-10A	BRCA luminal vs. basal	chr7_CD590	138560001	138840000	KIAA1549,TTC26,ZC3HAV1,ZC3HAV1L	0.12535	0.409889	0.25	0.155711
Barutcu_MCF-10A	BRCA luminal vs. basal	chr17_CD319	78960001	79240000	AATK,AZI1,BAIAP2,BAIAP2-AS1,C17orf89,CHMP6,ENTHD2	-0.0895096	0.439225	0.571429	0.156104
Barutcu_MCF-10A	BRCA luminal vs. basal	chr19_CD160	38120001	38360000	ZFP30,ZNF573,ZNF607,ZNF781	-0.17492	0.422866	0.75	0.156104
Barutcu_MCF-10A	BRCA luminal vs. basal	chr1_CD534	149320001	149760000	FCGR1A,FCGR1C,PPIAL4C	0.421004	0.33235	0	0.15633
Barutcu_MCF-10A	BRCA luminal vs. basal	chr12_CD508	121720001	121920000	ANAPC5,CAMKK2,RNF34	0.00864455	0.473013	0.666667	0.15633
Barutcu_MCF-10A	BRCA luminal vs. basal	chr16_CD155	50400001	50880000	BRD7,CYLD,NKD1,NOD2,SNX20	0.304262	0.338	0.2	0.15633
Barutcu_MCF-10A	BRCA luminal vs. basal	chr18_CD168	43680001	43760000	ATP5A1,C18orf25,HAUS1	0.0478796	0.447541	0.333333	0.1582
Barutcu_MCF-10A	BRCA luminal vs. basal	chr21_CD136	43720001	44280000	PDE9A,RSPH1,SLC37A1,TFF3,TMPRSS3,UBASH3A	-1.37778	0.100555	0.5	0.1582
Barutcu_MCF-10A	BRCA luminal vs. basal	chr9_CD145	35040001	35120000	FAM214B,FANCG,PIGO,STOML2,VCP	0.277643	0.311152	0.2	0.1582
Barutcu_MCF-10A	BRCA luminal vs. basal	chr9_CD454	135880001	136040000	CEL,GBGT1,GTF3C5,RALGDS	0.4743	0.284096	0	0.1582
Barutcu_MCF-10A	BRCA luminal vs. basal	chr1_CD275	63800001	64000000	ALG6,EFCAB7,ITGB3BP	0.163508	0.388712	0.333333	0.160132
Barutcu_MCF-10A	BRCA luminal vs. basal	chr14_CD187	64800001	65000000	AKAP5,MTHFD1,ZBTB1,ZBTB25	-0.437318	0.317182	0.75	0.160132
Barutcu_MCF-10A	BRCA luminal vs. basal	chr20_CD216	54960001	55240000	AURKA,CASS4,CSTF1,RTFDC1,TFAP2C	0.542113	0.231519	0.2	0.160999
Barutcu_MCF-10A	BRCA luminal vs. basal	chr5_CD43	10240001	10440000	CCT5,CMBL,FAM173B,MARCH6	-0.676631	0.225184	0.75	0.160999
Barutcu_MCF-10A	BRCA luminal vs. basal	chr6_CD355	83760001	83920000	DOPEY1,PGM3,RWDD2A,UBE3D	0.219056	0.369974	0.25	0.160999
Barutcu_MCF-10A	BRCA luminal vs. basal	chr9_CD363	114120001	114480000	DNAJC25,GNG10,KIAA0368,PTGR1,ZNF483	-0.512035	0.273315	1	0.160999
Barutcu_MCF-10A	BRCA luminal vs. basal	chr11_CD445	111440001	111760000	ALG9,C11orf1,FDXACB1,PPP2R1B,SIK2	-0.161758	0.407312	0.4	0.16106
Barutcu_MCF-10A	BRCA luminal vs. basal	chr14_CD153	55440001	55680000	DLGAP5,LGALS3,MAPK1IP1L,SOCS4,WDHD1	0.534606	0.238096	0.4	0.16106
Barutcu_MCF-10A	BRCA luminal vs. basal	chr17_CD315	78080001	78240000	CARD14,EIF4A3,SGSH,SLC26A11	-0.254976	0.353636	0.75	0.16106
Barutcu_MCF-10A	BRCA luminal vs. basal	chr6_CD553	132000001	132240000	CTAGE9,ENPP1,OR2A4	-1.03162	0.220301	1	0.16106
Barutcu_MCF-10A	BRCA luminal vs. basal	chr9_CD433	130680001	130880000	DPM2,FAM102A,NAIF1,PIP5KL1,SLC25A25	-0.465646	0.285394	1	0.16106
Barutcu_MCF-10A	BRCA luminal vs. basal	chr17_CD84	19720001	20040000	AKAP10,SPECC1,ULK2	-0.230262	0.378779	0.666667	0.162618
Barutcu_MCF-10A	BRCA luminal vs. basal	chr19_CD14	3480001	3840000	APBA3,CACTIN,DOHH,FZR1,GIPC3,HMG20B,MATK,MFSD12,MRPL54,PIP5K1C,TBXA2R,TJP3	-0.118037	0.403594	0.5	0.163155
Barutcu_MCF-10A	BRCA luminal vs. basal	chr20_CD75	17960001	18400000	CSRP2BP,OVOL2,ZNF133	-0.229012	0.378001	0.666667	0.163261
Barutcu_MCF-10A	BRCA luminal vs. basal	chr7_CD596	139720001	140080000	JHDM1D,JHDM1D-AS1,PARP12	0.465474	0.286282	0	0.163934
Barutcu_MCF-10A	BRCA luminal vs. basal	chr1_CD881	228120001	228440000	ARF1,C1orf35,GJC2,GUK1,IBA57,MRPL55,OBSCN,WNT9A	0.210244	0.343896	0.125	0.164604
Barutcu_MCF-10A	BRCA luminal vs. basal	chr12_CD425	102160001	102520000	CCDC53,DRAM1,GNPTAB,NUP37,PARPBP	0.42863	0.265076	0.2	0.164604
Barutcu_MCF-10A	BRCA luminal vs. basal	chr12_CD44	9600001	9920000	CD69,CLEC2D,DDX12P,KLRB1,LOC374443	0.21518	0.362701	0.6	0.164809
Barutcu_MCF-10A	BRCA luminal vs. basal	chr14_CD15	23320001	23520000	AJUBA,C14orf93,HAUS4,LRP10,PRMT5,PSMB5,RBM23,REM2	-0.357908	0.288247	0.875	0.164809
Barutcu_MCF-10A	BRCA luminal vs. basal	chr17_CD113	30200001	30480000	LRRC37B,RHOT1,SUZ12,UTP6	0.105918	0.400928	0.25	0.164809
Barutcu_MCF-10A	BRCA luminal vs. basal	chr18_CD20	5200001	5360000	LINC00526,LINC00667,ZBTB14	-0.00715476	0.473864	0.666667	0.164809
Barutcu_MCF-10A	BRCA luminal vs. basal	chr19_CD228	53920001	54280000	TPM3P9,ZNF331,ZNF761,ZNF813	-0.13438	0.426182	0.75	0.164809
Barutcu_MCF-10A	BRCA luminal vs. basal	chr20_CD74	17640001	17960000	MGME1,RRBP1,SNX5	0.304856	0.323188	0	0.164809
Barutcu_MCF-10A	BRCA luminal vs. basal	chr3_CD205	48480001	48760000	ATRIP,CCDC51,CELSR3,COL7A1,IP6K2,NCKIPSD,PFKFB4,SHISA5,SLC26A6,TMA7,TREX1,UQCRC1	-0.192736	0.345452	0.75	0.164809
Barutcu_MCF-10A	BRCA luminal vs. basal	chr3_CD398	100040001	100320000	LNP1,NIT2,TMEM45A,TOMM70A	0.655373	0.22372	0	0.164809
Barutcu_MCF-10A	BRCA luminal vs. basal	chr7_CD317	73120001	73280000	ABHD11,CLDN3,CLDN4,STX1A,WBSCR27	-0.0836137	0.41952	0.6	0.164809
Barutcu_MCF-10A	BRCA luminal vs. basal	chr9_CD455	136040001	136240000	MED22,RPL7A,SURF1,SURF2,SURF6	-0.0370848	0.440068	0.6	0.164809
Barutcu_MCF-10A	BRCA luminal vs. basal	chr16_CD187	57520001	57800000	CCDC102A,DOK4,GPR114,GPR56,KATNB1	0.510427	0.267568	0.2	0.165716
Barutcu_MCF-10A	BRCA luminal vs. basal	chr10_CD422	101800001	102040000	CHUK,CWF19L1,ERLIN1	0.0549688	0.421384	0.333333	0.166017
Barutcu_MCF-10A	BRCA luminal vs. basal	chr1_CD501	117080001	117600000	CD101,CD2,CD58,IGSF3,PTGFRN	0.353923	0.290853	0.2	0.166266
Barutcu_MCF-10A	BRCA luminal vs. basal	chr1_CD224	51800001	52320000	EPS15,OSBPL9,TTC39A	-0.726342	0.226931	0.333333	0.166273
Barutcu_MCF-10A	BRCA luminal vs. basal	chr17_CD248	61720001	61960000	CCDC47,DDX42,FTSJ3,LIMD2,PSMC5,SMARCD2,STRADA	0.120889	0.376555	0.571429	0.166273
Barutcu_MCF-10A	BRCA luminal vs. basal	chr2_CD180	38960001	39320000	DHX57,GEMIN6,MORN2,SRSF7	0.272972	0.319921	0.25	0.166273
Barutcu_MCF-10A	BRCA luminal vs. basal	chr6_CD144	31040001	31480000	CCHCR1,CDSN,HCG26,HCG27,HCP5,HLA-B,HLA-C,MICA,MICB,TCF19	0.323302	0.268287	0.2	0.166273
Barutcu_MCF-10A	BRCA luminal vs. basal	chr7_CD488	112560001	113160000	C7orf60,GPR85,LINC00998	0.389914	0.324669	0	0.166273
Barutcu_MCF-10A	BRCA luminal vs. basal	chr19_CD22	5560001	5680000	SAFB,SAFB2,TINCR	0.417081	0.309298	0.333333	0.166411
Barutcu_MCF-10A	BRCA luminal vs. basal	chr6_CD132	28040001	28360000	PGBD1,TOB2P1,ZKSCAN3,ZKSCAN4,ZKSCAN8,ZNF165,ZSCAN12P1,ZSCAN16,ZSCAN26,ZSCAN31,ZSCAN9	-0.208201	0.364895	0.818182	0.167832
Barutcu_MCF-10A	BRCA luminal vs. basal	chr19_CD72	15360001	15680000	AKAP8,AKAP8L,BRD4,CYP4F22,RASAL3,WIZ	-0.516201	0.252868	0.333333	0.167998
Barutcu_MCF-10A	BRCA luminal vs. basal	chr10_CD564	135200001	135520000	CYP2E1,MTG1,SPRN	-0.382627	0.350674	0.666667	0.168485
Barutcu_MCF-10A	BRCA luminal vs. basal	chr1_CD199	45960001	46120000	AKR1A1,CCDC163P,MMACHC,NASP,PRDX1	0.549112	0.228263	0.2	0.168723
Barutcu_MCF-10A	BRCA luminal vs. basal	chr1_CD47	10480001	10600000	APITD1,DFFA,PEX14	0.149643	0.374566	0.666667	0.168723
Barutcu_MCF-10A	BRCA luminal vs. basal	chr1_CD882	228440001	228760000	HIST3H2A,RNF187,TRIM11,TRIM17	0.252515	0.341221	0.25	0.168723
Barutcu_MCF-10A	BRCA luminal vs. basal	chr11_CD262	67560001	67920000	ALDH3B1,CHKA,FAM86C2P,NDUFS8,TCIRG1,UNC93B1	0.0924039	0.385812	0.166667	0.168723
Barutcu_MCF-10A	BRCA luminal vs. basal	chr11_CD331	82800001	83000000	ANKRD42,CCDC90B,PCF11	-0.48042	0.288318	0.666667	0.168723
Barutcu_MCF-10A	BRCA luminal vs. basal	chr11_CD80	18120001	18560000	GTF2H1,HPS5,LDHA,SAA1,SAA2,SAAL1,TSG101	0.500856	0.188713	0.142857	0.168723
Barutcu_MCF-10A	BRCA luminal vs. basal	chr15_CD137	55400001	55760000	CCPG1,PIGB,RAB27A,RSL24D1	-0.339855	0.312272	0.75	0.168723
Barutcu_MCF-10A	BRCA luminal vs. basal	chr15_CD287	89000001	89160000	DET1,MRPL46,MRPS11	-0.0713036	0.432076	0.333333	0.168723
Barutcu_MCF-10A	BRCA luminal vs. basal	chr15_CD300	91440001	91520000	HDDC3,MAN2A2,RCCD1,UNC45A	0.165209	0.363139	0.5	0.168723
Barutcu_MCF-10A	BRCA luminal vs. basal	chr16_CD262	75480001	75680000	ADAT1,CHST6,GABARAPL2,TMEM170A,TMEM231	0.514014	0.250455	0.4	0.168723
Barutcu_MCF-10A	BRCA luminal vs. basal	chr17_CD214	53000001	53360000	COX11,HLF,STXBP4	-0.54165	0.309406	1	0.168723
Barutcu_MCF-10A	BRCA luminal vs. basal	chr17_CD294	72720001	72880000	FDXR,GRIN2C,NAT9,SLC9A3R1,TMEM104	-0.245285	0.355128	0.6	0.168723
Barutcu_MCF-10A	BRCA luminal vs. basal	chr2_CD134	29000001	29120000	SPDYA,TRMT61B,WDR43	0.510033	0.284901	0	0.168723
Barutcu_MCF-10A	BRCA luminal vs. basal	chr3_CD537	130440001	130760000	ASTE1,ATP2C1,NEK11,PIK3R4	-0.305166	0.332228	0.75	0.168723
Barutcu_MCF-10A	BRCA luminal vs. basal	chr3_CD764	185040001	185360000	LIPH,SENP2,TMEM41A	-0.266888	0.355341	0.333333	0.168723
Barutcu_MCF-10A	BRCA luminal vs. basal	chr5_CD472	114400001	114680000	CCDC112,PGGT1B,TRIM36	-0.474634	0.317344	1	0.168723
Barutcu_MCF-10A	BRCA luminal vs. basal	chr21_CD122	40560001	40840000	BRWD1,HMGN1,LCA5L,SH3BGR,WRB	-0.358233	0.310784	0.8	0.168946
Barutcu_MCF-10A	BRCA luminal vs. basal	chr1_CD173	40240001	40440000	BMP8B,MFSD2A,MYCL,TRIT1	0.636156	0.262813	0	0.169115
Barutcu_MCF-10A	BRCA luminal vs. basal	chr19_CD60	13080001	13360000	IER2,LYL1,NACC1,NFIX,STX10,TRMT1	0.264532	0.30311	0.333333	0.170184
Barutcu_MCF-10A	BRCA luminal vs. basal	chr14_CD10	21680001	22000000	CHD8,HNRNPC,METTL3,RAB2B,RPGRIP1,SUPT16H,TOX4	-0.291915	0.306647	0.857143	0.171597
Barutcu_MCF-10A	BRCA luminal vs. basal	chr1_CD863	223840001	224120000	CAPN2,CAPN8,TP53BP2	-1.57973	0.141681	0.333333	0.17237
Barutcu_MCF-10A	BRCA luminal vs. basal	chr2_CD244	54000001	54280000	ASB3,ERLEC1,GPR75,PSME4	0.38831	0.286505	0.25	0.17237
Barutcu_MCF-10A	BRCA luminal vs. basal	chr22_CD121	43000001	43400000	A4GALT,ARFGAP3,CYB5R3,POLDIP3	0.229481	0.325621	0.25	0.172771
Barutcu_MCF-10A	BRCA luminal vs. basal	chr1_CD858	222760001	223000000	AIDA,BROX,DISP1,MIA3,TAF1A	-0.226956	0.356073	0.6	0.174445
Barutcu_MCF-10A	BRCA luminal vs. basal	chr22_CD71	32080001	32400000	DEPDC5,PRR14L,YWHAH	0.173836	0.369859	0	0.174445
Barutcu_MCF-10A	BRCA luminal vs. basal	chr1_CD124	28160001	28360000	RPA2,SMPDL3B,THEMIS2,XKR8	0.55962	0.22186	0	0.174455
Barutcu_MCF-10A	BRCA luminal vs. basal	chr1_CD75	16760001	17200000	CROCCP2,CROCCP3,MST1P2,NBPF1,NECAP2	-0.25567	0.348212	0.6	0.174455
Barutcu_MCF-10A	BRCA luminal vs. basal	chr6_CD153	33240001	33400000	B3GALT4,CUTA,DAXX,KIFC1,LYPLA2P1,PFDN6,PHF1,RGL2,SYNGAP1,TAPBP,WDR46,ZBTB22	0.19139	0.299069	0.416667	0.174455
Barutcu_MCF-10A	BRCA luminal vs. basal	chr11_CD279	71480001	71840000	ANAPC15,FAM86C1,IL18BP,LAMTOR1,LRTOMT,NUMA1,RNF121	-0.268148	0.312547	0.571429	0.174747
Barutcu_MCF-10A	BRCA luminal vs. basal	chr19_CD247	58680001	58880000	A1BG,A1BG-AS1,ZNF274,ZNF497,ZNF544,ZNF8,ZSCAN22	-0.358427	0.308437	0.571429	0.175048
Barutcu_MCF-10A	BRCA luminal vs. basal	chr12_CD509	121920001	122200000	KDM2B,MORN3,ORAI1,TMEM120B	0.444746	0.274529	0	0.175215
Barutcu_MCF-10A	BRCA luminal vs. basal	chr22_CD10	18880001	19160000	DGCR11,DGCR14,DGCR2,DGCR5,DGCR6,PRODH	0.325971	0.296482	0.5	0.175215
Barutcu_MCF-10A	BRCA luminal vs. basal	chr9_CD143	34640001	34880000	CCL19,CCL21,GALT,IL11RA	-0.0707669	0.425461	0.5	0.175215
Barutcu_MCF-10A	BRCA luminal vs. basal	chr22_CD115	41640001	41920000	ACO2,PHF5A,RANGAP1,TEF,TOB2,ZC3H7B	0.178665	0.330962	0.333333	0.17581
Barutcu_MCF-10A	BRCA luminal vs. basal	chr22_CD45	26800001	27000000	ASPHD2,HPS4,SRRD,TFIP11,TPST2	-0.129748	0.392879	0.8	0.17581
Barutcu_MCF-10A	BRCA luminal vs. basal	chr22_CD14	19680001	19960000	C22orf29,COMT,GNB1L,SEPT5,TBX1,TXNRD2	0.118744	0.375972	0.5	0.1769
Barutcu_MCF-10A	BRCA luminal vs. basal	chr1_CD115	25720001	26120000	LDLRAP1,MAN1C1,RHCE,TMEM57	-0.468046	0.287579	0.75	0.176947
Barutcu_MCF-10A	BRCA luminal vs. basal	chr14_CD138	53160001	53240000	ERO1L,PSMC6,STYX	0.0538603	0.416219	0.666667	0.176947
Barutcu_MCF-10A	BRCA luminal vs. basal	chr17_CD151	38960001	39120000	KRT10,KRT23,TMEM99	0.575862	0.222755	0.666667	0.176947
Barutcu_MCF-10A	BRCA luminal vs. basal	chr17_CD295	72880001	73240000	ARMC7,ATP5H,CDR2L,HID1,HN1,ICT1,KCTD2,NT5C,NUP85,SLC16A5,SUMO2	-0.128705	0.357804	0.454545	0.176947
Barutcu_MCF-10A	BRCA luminal vs. basal	chr17_CD299	74000001	74400000	EVPL,EXOC7,PRPSAP1,QRICH2,RNF157,SPHK1,SRP68,UBALD2	0.356494	0.251483	0.375	0.176947
Barutcu_MCF-10A	BRCA luminal vs. basal	chr18_CD75	21160001	21440000	ANKRD29,LAMA3,NPC1	-0.65965	0.265479	0.666667	0.176947
Barutcu_MCF-10A	BRCA luminal vs. basal	chr1_CD168	39320001	39520000	AKIRIN1,MYCBP,NDUFS5,RHBDL2,RRAGC	0.607638	0.19231	0.2	0.178028
Barutcu_MCF-10A	BRCA luminal vs. basal	chr15_CD227	74920001	75280000	COX5A,CSK,EDC3,FAM219B,MPI,RPP25,SCAMP2,ULK3	0.165856	0.320022	0.625	0.178845
Barutcu_MCF-10A	BRCA luminal vs. basal	chr3_CD201	47200001	47400000	KIF9,KLHL18,SETD2	-0.427768	0.293441	1	0.178885
Barutcu_MCF-10A	BRCA luminal vs. basal	chr3_CD642	155480001	155680000	C3orf33,GMPS,SLC33A1	0.47451	0.280199	0	0.178885
Barutcu_MCF-10A	BRCA luminal vs. basal	chr4_CD10	2960001	3120000	GRK4,HTT,NOP14	-0.197025	0.376975	0.666667	0.179324
Barutcu_MCF-10A	BRCA luminal vs. basal	chr4_CD665	153440001	153720000	ARFIP1,FBXW7,TIGD4,TMEM154	-0.349985	0.332891	0.75	0.179324
Barutcu_MCF-10A	BRCA luminal vs. basal	chr19_CD189	45560001	45720000	BLOC1S3,GEMIN7,NKPD1,TRAPPC6A,ZNF296	0.0244876	0.415841	0.4	0.179698
Barutcu_MCF-10A	BRCA luminal vs. basal	chr5_CD190	43240001	43520000	C5orf28,C5orf34,CCL28,HMGCS1	0.374408	0.295241	0.25	0.179698
Barutcu_MCF-10A	BRCA luminal vs. basal	chr8_CD291	74680001	74960000	LY96,TCEB1,TMEM70,UBE2W	0.299871	0.293367	0.25	0.179698
Barutcu_MCF-10A	BRCA luminal vs. basal	chr2_CD944	219800001	220200000	ABCB6,ANKZF1,ATG9A,CNPPD1,DNAJB2,FAM134A,GLB1L,NHEJ1,STK16,TUBA4A,ZFAND2B	0.1619	0.304355	0.454545	0.181485
Barutcu_MCF-10A	BRCA luminal vs. basal	chr6_CD625	149840001	150040000	GINM1,KATNA1,LATS1,PPIL4	0.0478661	0.405992	0.5	0.181485
Barutcu_MCF-10A	BRCA luminal vs. basal	chr11_CD12	2920001	3120000	CARS,NAP1L4,PHLDA2,SLC22A18,SLC22A18AS	-0.144581	0.376896	0.6	0.181727
Barutcu_MCF-10A	BRCA luminal vs. basal	chr17_CD291	72040001	72240000	MGC16275,RPL38,TTYH2	0.382683	0.322398	0	0.181817
Barutcu_MCF-10A	BRCA luminal vs. basal	chr7_CD105	23120001	23320000	GPNMB,KLHL7,NUPL2	0.508808	0.236533	0	0.182695
Barutcu_MCF-10A	BRCA luminal vs. basal	chr7_CD253	55840001	56200000	CCT6A,CHCHD2,GBAS,MRPS17,NUPR1L,PSPH,SUMF2,ZNF713	0.257219	0.285406	0.25	0.183136
Barutcu_MCF-10A	BRCA luminal vs. basal	chr15_CD9	22760001	23360000	CYFIP1,HERC2P2,NIPA1,NIPA2,TUBGCP5,WHAMMP3	-0.215048	0.345179	0.833333	0.183809
Barutcu_MCF-10A	BRCA luminal vs. basal	chr11_CD147	34920001	35280000	APIP,CD44,PDHX	0.195944	0.341655	0	0.184649
Barutcu_MCF-10A	BRCA luminal vs. basal	chr20_CD242	60840001	61000000	ADRM1,CABLES2,LAMA5,RPS21	0.364165	0.268786	0.25	0.184649
Barutcu_MCF-10A	BRCA luminal vs. basal	chr16_CD126	31080001	31200000	BCKDK,FUS,KAT8,PRSS36,PRSS53,PRSS8,VKORC1,ZNF646,ZNF668	-0.0553387	0.406736	0.555556	0.185061
Barutcu_MCF-10A	BRCA luminal vs. basal	chr5_CD259	61520001	61720000	DIMT1,IPO11,KIF2A	-0.0530118	0.418834	0.333333	0.185061
Barutcu_MCF-10A	BRCA luminal vs. basal	chr9_CD471	139200001	139560000	C9orf163,CARD9,DNLZ,EGFL7,GPSM1,INPP5E,NOTCH1,PMPCA,SDCCAG3,SEC16A,SNAPC4	0.141064	0.328173	0.272727	0.185174
Barutcu_MCF-10A	BRCA luminal vs. basal	chr20_CD3	520001	800000	CSNK2A1,SLC52A3,SRXN1	-0.201735	0.349832	0.666667	0.186711
Barutcu_MCF-10A	BRCA luminal vs. basal	chr1_CD334	78160001	78400000	FAM73A,NEXN,USP33	-0.339252	0.319643	1	0.187298
Barutcu_MCF-10A	BRCA luminal vs. basal	chr4_CD376	89120001	89440000	ABCG2,HERC5,HERC6,PPM1K	0.188667	0.355939	0.25	0.187298
Barutcu_MCF-10A	BRCA luminal vs. basal	chr10_CD496	120480001	120920000	CACUL1,EIF3A,FAM45A,NANOS1	0.145468	0.361857	0.25	0.187935
Barutcu_MCF-10A	BRCA luminal vs. basal	chr7_CD201	44800001	45000000	H2AFV,PPIA,PURB	0.130334	0.37348	0.333333	0.187935
Barutcu_MCF-10A	BRCA luminal vs. basal	chr17_CD162	41400001	41600000	ARL4D,DHX8,LINC00910	-0.578897	0.272818	1	0.188617
Barutcu_MCF-10A	BRCA luminal vs. basal	chr19_CD182	44000001	44120000	ETHE1,IRGQ,PHLDB3,SRRM5,XRCC1,ZNF575,ZNF576	-0.175928	0.359933	0.714286	0.188617
Barutcu_MCF-10A	BRCA luminal vs. basal	chr1_CD865	224480001	224640000	CNIH4,NVL,WDR26	-0.00868575	0.411271	0.666667	0.18945
Barutcu_MCF-10A	BRCA luminal vs. basal	chr7_CD31	6000001	6240000	AIMP2,EIF2AK1,PMS2,USP42	0.122573	0.361441	0.25	0.189669
Barutcu_MCF-10A	BRCA luminal vs. basal	chr15_CD288	89160001	89400000	ACAN,AEN,ISG20	0.892024	0.183177	0	0.190441
Barutcu_MCF-10A	BRCA luminal vs. basal	chr20_CD11	2440001	2680000	EBF4,IDH3B,NOP56,SNRPB,ZNF343	-0.158389	0.347928	0.4	0.190729
Barutcu_MCF-10A	BRCA luminal vs. basal	chr6_CD416	99280001	99920000	COQ3,FAXC,FBXL4,PNISR	0.461934	0.260204	0	0.190729
Barutcu_MCF-10A	BRCA luminal vs. basal	chr20_CD14	3080001	3320000	DDRGK1,FASTKD5,ITPA,LZTS3,SLC4A11,UBOX5	0.408417	0.253397	0.5	0.190986
Barutcu_MCF-10A	BRCA luminal vs. basal	chr15_CD299	91160001	91440000	BLM,FES,FURIN	0.90376	0.190584	0	0.191146
Barutcu_MCF-10A	BRCA luminal vs. basal	chr11_CD256	65960001	66240000	B3GNT1,BRMS1,CD248,CNIH2,KLC2,MRPL11,PELI3,RAB1B,RIN1,SLC29A2,YIF1A	0.107487	0.337532	0.545455	0.192783
Barutcu_MCF-10A	BRCA luminal vs. basal	chr5_CD9	1440001	1720000	LOC728613,LPCAT1,SDHAP3	-0.320052	0.319509	0.666667	0.192783
Barutcu_MCF-10A	BRCA luminal vs. basal	chr12_CD511	122720001	123040000	CLIP1,KNTC1,RSRC2,VPS33A,ZCCHC8	0.0367481	0.394502	0.8	0.193193
Barutcu_MCF-10A	BRCA luminal vs. basal	chr14_CD16	23520001	23720000	ACIN1,C14orf119,CDH24,SLC7A8	-0.781183	0.19256	0.75	0.193342
Barutcu_MCF-10A	BRCA luminal vs. basal	chr8_CD389	99120001	99360000	HRSP12,NIPAL2,POP1	0.693177	0.226333	0	0.193342
Barutcu_MCF-10A	BRCA luminal vs. basal	chr17_CD301	74600001	74760000	JMJD6,METTL23,MFSD11,MXRA7,SRSF2	0.279794	0.272631	0.2	0.193893
Barutcu_MCF-10A	BRCA luminal vs. basal	chr16_CD127	31200001	31520000	ARMC5,C16orf58,ITGAM,ITGAX,PYCARD,TGFB1I1,ZNF843	-0.478857	0.236274	0.857143	0.194784
Barutcu_MCF-10A	BRCA luminal vs. basal	chr1_CD400	93320001	93680000	CCDC18,FAM69A,MTF2,TMED5	0.347197	0.289439	0.25	0.195168
Barutcu_MCF-10A	BRCA luminal vs. basal	chr8_CD398	101120001	101320000	FBXO43,POLR2K,SPAG1	0.3156	0.315905	0.333333	0.195333
Barutcu_MCF-10A	BRCA luminal vs. basal	chr17_CD314	78000001	78080000	CCDC40,GAA,TBC1D16	-0.816143	0.2099	1	0.196644
Barutcu_MCF-10A	BRCA luminal vs. basal	chr17_CD183	46720001	47000000	ATP5G1,CALCOCO2,UBE2Z	-0.160483	0.327895	0.666667	0.197688
Barutcu_MCF-10A	BRCA luminal vs. basal	chr17_CD156	40040001	40320000	ACLY,CNP,DHX58,DNAJC7,KAT2A,NKIRAS2,RAB5C,TTC25	-0.275901	0.278307	0.625	0.19777
Barutcu_MCF-10A	BRCA luminal vs. basal	chr19_CD210	50360001	50600000	AKT1S1,ATF5,IL4I1,NUP62,PNKP,TBC1D17,VRK3,ZNF473	0.208504	0.278667	0.5	0.19777
Barutcu_MCF-10A	BRCA luminal vs. basal	chr2_CD122	25960001	26440000	ASXL2,KIF3C,RAB10	0.287578	0.307887	0.333333	0.19777
Barutcu_MCF-10A	BRCA luminal vs. basal	chr20_CD127	33800001	34040000	EIF6,MMP24,UQCC	-0.136164	0.362904	0.666667	0.19777
Barutcu_MCF-10A	BRCA luminal vs. basal	chr1_CD74	16560001	16760000	FBXO42,RSG1,SZRD1	-0.179823	0.357633	0.333333	0.198956
Barutcu_MCF-10A	BRCA luminal vs. basal	chr17_CD82	19120001	19400000	B9D1,EPN2,MAPK7,MFAP4	-0.562198	0.231094	0.75	0.199346
Barutcu_MCF-10A	BRCA luminal vs. basal	chr19_CD238	56760001	57040000	ZNF471,ZNF542,ZNF582,ZNF583,ZNF667,ZSCAN5A	-0.137513	0.379061	0.5	0.199367
Barutcu_MCF-10A	BRCA luminal vs. basal	chr18_CD239	59840001	60000000	KIAA1468,PIGN,TNFRSF11A	0.179942	0.347225	0.666667	0.199543
Barutcu_MCF-10A	BRCA luminal vs. basal	chr2_CD126	27000001	27320000	AGBL5,CENPA,EMILIN1,KHK,MAPRE3,OST4,TMEM214	0.548417	0.166606	0.285714	0.199866
Barutcu_MCF-10A	BRCA luminal vs. basal	chr2_CD213	46960001	47400000	LOC100134259,MCFD2,TTC7A	0.696512	0.221049	0	0.200889
Barutcu_MCF-10A	BRCA luminal vs. basal	chr21_CD141	45240001	45560000	AGPAT3,C21orf33,PWP2,TRAPPC10	0.261633	0.286254	0.25	0.200889
Barutcu_MCF-10A	BRCA luminal vs. basal	chr7_CD680	158440001	158720000	ESYT2,NCAPG2,WDR60	0.31219	0.290171	0.333333	0.202763
Barutcu_MCF-10A	BRCA luminal vs. basal	chr19_CD139	32880001	33240000	ANKRD27,DPY19L3,NUDT19,PDCD5	0.524113	0.207736	0.25	0.205025
Barutcu_MCF-10A	BRCA luminal vs. basal	chr2_CD419	99400001	99840000	C2orf15,KIAA1211L,LIPT1,MITD1,MRPL30,TSGA10	-0.547288	0.227053	0.666667	0.205249
Barutcu_MCF-10A	BRCA luminal vs. basal	chr5_CD365	89720001	90160000	GPR98,LYSMD3,MBLAC2,POLR3G	-0.714087	0.236024	0.75	0.205744
Barutcu_MCF-10A	BRCA luminal vs. basal	chr1_CD668	179000001	179280000	ABL2,SOAT1,TOR3A	0.402144	0.259342	0	0.206212
Barutcu_MCF-10A	BRCA luminal vs. basal	chr22_CD102	39080001	39280000	CBX6,DNAL4,GTPBP1,JOSD1,NPTXR,SUN2	0.149386	0.320657	0.5	0.206212
Barutcu_MCF-10A	BRCA luminal vs. basal	chr1_CD189	43520001	43920000	C1orf210,CDC20,EBNA1BP2,ELOVL1,HYI,MED8,MPL,TIE1,TMEM125	0.35529	0.207607	0.444444	0.206593
Barutcu_MCF-10A	BRCA luminal vs. basal	chr7_CD202	45000001	45160000	CCM2,MYO1G,NACAD,SNHG15,TBRG4	0.358479	0.263833	0.2	0.207519
Barutcu_MCF-10A	BRCA luminal vs. basal	chr14_CD348	102560001	102840000	CINP,HSP90AA1,MOK,TECPR2,WDR20,ZNF839	-0.302746	0.286509	0.833333	0.20776
Barutcu_MCF-10A	BRCA luminal vs. basal	chr11_CD447	111880001	111960000	C11orf57,DLAT,PIH1D2,SDHD,TIMM8B	-0.0311448	0.397446	0.2	0.208672
Barutcu_MCF-10A	BRCA luminal vs. basal	chr8_CD89	21760001	22240000	BMP1,DMTN,DOK2,FAM160B2,HR,NUDT18,PHYHIP,POLR3D,REEP4,SLC39A14,XPO7	0.277826	0.235574	0.272727	0.209394
Barutcu_MCF-10A	BRCA luminal vs. basal	chr22_CD61	30120001	30440000	ASCC2,MTMR3,UQCR10,ZMAT5	0.0542141	0.375576	0.5	0.210176
Barutcu_MCF-10A	BRCA luminal vs. basal	chr2_CD493	118560001	118960000	CCDC93,DDX18,INSIG2	0.17354	0.328423	0.333333	0.210287
Barutcu_MCF-10A	BRCA luminal vs. basal	chr22_CD105	39680001	39920000	ATF4,MGAT3,RPL3,SMCR7L,SYNGR1,TAB1	0.308407	0.2592	0.333333	0.210287
Barutcu_MCF-10A	BRCA luminal vs. basal	chr9_CD429	129600001	129960000	ANGPTL2,RALGPS1,ZBTB34	-0.635622	0.244993	1	0.210449
Barutcu_MCF-10A	BRCA luminal vs. basal	chr20_CD76	18400001	18560000	DZANK1,LINC00493,POLR3F,RBBP9,SEC23B	-0.173773	0.335474	0.8	0.211356
Barutcu_MCF-10A	BRCA luminal vs. basal	chr5_CD628	150400001	150680000	ANXA6,CCDC69,GM2A,TNIP1	-0.270837	0.286394	0.75	0.211356
Barutcu_MCF-10A	BRCA luminal vs. basal	chr19_CD207	49720001	50000000	ALDH16A1,CD37,FLT3LG,PIH1D1,RPL13A,RPS11,TEAD2	0.0317747	0.382032	0.571429	0.212046
Barutcu_MCF-10A	BRCA luminal vs. basal	chr11_CD297	75080001	75280000	GDPD5,KLHL35,RPS3,SERPINH1	0.348858	0.261022	0.25	0.213181
Barutcu_MCF-10A	BRCA luminal vs. basal	chr10_CD258	64560001	64920000	ADO,EGR2,NRBF2	0.198683	0.317507	0.333333	0.213606
Barutcu_MCF-10A	BRCA luminal vs. basal	chr10_CD521	126240001	126680000	FAM175B,FAM53B,METTL10,ZRANB1	0.0595225	0.365486	0.25	0.213799
Barutcu_MCF-10A	BRCA luminal vs. basal	chr1_CD107	23800001	24160000	ASAP3,E2F2,GALE,ID3,LYPLA2,PITHD1,RPL11,TCEB3	0.361868	0.204257	0.25	0.214358
Barutcu_MCF-10A	BRCA luminal vs. basal	chr11_CD433	108240001	108560000	DDX10,EXPH5,KDELC2	0.249469	0.314243	0	0.214358
Barutcu_MCF-10A	BRCA luminal vs. basal	chr17_CD164	42080001	42240000	C17orf53,G6PC3,HDAC5,LSM12,NAGS,TMEM101	-0.244019	0.307798	0.5	0.214358
Barutcu_MCF-10A	BRCA luminal vs. basal	chr2_CD1040	242160001	242680000	ATG4B,BOK,D2HGDH,DTYMK,FARP2,HDLBP,ING5,SEPT2,STK25,THAP4	-0.125584	0.334325	0.5	0.214358
Barutcu_MCF-10A	BRCA luminal vs. basal	chr19_CD6	1600001	1880000	ATP8B3,KLF16,REXO1,TCF3,UQCR11	-0.14447	0.345187	0.4	0.215596
Barutcu_MCF-10A	BRCA luminal vs. basal	chr1_CD913	235320001	235520000	ARID4B,GGPS1,RBM34	-0.0190917	0.401912	0.666667	0.215945
Barutcu_MCF-10A	BRCA luminal vs. basal	chr16_CD247	71440001	71760000	MARVELD3,PHLPP2,ZNF19,ZNF23	-0.140425	0.364642	0.5	0.21707
Barutcu_MCF-10A	BRCA luminal vs. basal	chr12_CD505	121120001	121280000	ACADS,MLEC,UNC119B	-0.39162	0.258631	1	0.21721
Barutcu_MCF-10A	BRCA luminal vs. basal	chr15_CD231	75800001	75960000	IMP3,PTPN9,SNUPN,SNX33	-0.117121	0.348112	0.75	0.21721
Barutcu_MCF-10A	BRCA luminal vs. basal	chr19_CD33	7880001	8160000	CTXN1,ELAVL1,EVI5L,LRRC8E,MAP2K7,SNAPC2,TIMM44	-0.0427674	0.393988	0.571429	0.21721
Barutcu_MCF-10A	BRCA luminal vs. basal	chr6_CD316	74160001	74360000	EEF1A1,MB21D1,MTO1	0.523505	0.247594	0.333333	0.217845
Barutcu_MCF-10A	BRCA luminal vs. basal	chr22_CD94	37200001	37440000	CSF2RB,MPST,NCF4,TST	0.344255	0.267801	0.25	0.21868
Barutcu_MCF-10A	BRCA luminal vs. basal	chr1_CD29	6520001	6680000	KLHL21,NOL9,PHF13,PLEKHG5,TNFRSF25,ZBTB48	0.267598	0.272275	0.333333	0.219597
Barutcu_MCF-10A	BRCA luminal vs. basal	chr22_CD75	32800001	33200000	FBXO7,RTCB,TIMP3	-0.361947	0.248267	0.333333	0.219597
Barutcu_MCF-10A	BRCA luminal vs. basal	chr6_CD25	5000001	5280000	FARS2,LYRM4,PPP1R3G,RPP40	0.397792	0.255973	0.25	0.219597
Barutcu_MCF-10A	BRCA luminal vs. basal	chr8_CD220	57120001	57320000	CHCHD7,PLAG1,SDR16C5	-0.725665	0.231138	0.333333	0.219597
Barutcu_MCF-10A	BRCA luminal vs. basal	chr1_CD468	110560001	110720000	ALX3,SLC6A17,STRIP1	1.06207	0.167698	0.333333	0.219639
Barutcu_MCF-10A	BRCA luminal vs. basal	chr11_CD288	73440001	73680000	COA4,MRPL48,PAAF1,RAB6A	0.0439272	0.378855	0.25	0.219639
Barutcu_MCF-10A	BRCA luminal vs. basal	chr11_CD502	124520001	124640000	ESAM,NRGN,SIAE,SPA17	-0.524174	0.233498	0.75	0.219639
Barutcu_MCF-10A	BRCA luminal vs. basal	chr14_CD201	68000001	68200000	ARG2,PIGH,RDH11,VTI1B	-0.162282	0.323129	0.75	0.219639
Barutcu_MCF-10A	BRCA luminal vs. basal	chr16_CD18	3000001	3240000	CCDC64B,HCFC1R1,IL32,KREMEN2,MMP25,PAQR4,PKMYT1,THOC6,TNFRSF12A,ZNF205,ZNF205-AS1,ZNF213	0.0857011	0.329315	0.416667	0.219639
Barutcu_MCF-10A	BRCA luminal vs. basal	chr2_CD390	87000001	87360000	CD8A,CD8B,LOC285074,RGPD1	0.515703	0.233999	0	0.219639
Barutcu_MCF-10A	BRCA luminal vs. basal	chr3_CD220	52840001	53120000	ITIH4,MUSTN1,SFMBT1,TMEM110	-0.534959	0.253416	1	0.219639
Barutcu_MCF-10A	BRCA luminal vs. basal	chr3_CD491	120280001	120480000	GTF2E1,NDUFB4,RABL3	-0.252582	0.30465	0.666667	0.219639
Barutcu_MCF-10A	BRCA luminal vs. basal	chr4_CD353	84200001	84400000	COQ2,HELQ,HPSE,MRPS18C	0.468721	0.238387	0.25	0.219639
Barutcu_MCF-10A	BRCA luminal vs. basal	chr6_CD154	33400001	33720000	BAK1,ITPR3,MNF1,ZBTB9	0.458666	0.207956	0	0.219639
Barutcu_MCF-10A	BRCA luminal vs. basal	chr7_CD13	2480001	2760000	AMZ1,BRAT1,IQCE,LFNG,TTYH3	-0.642121	0.187462	0.8	0.219639
Barutcu_MCF-10A	BRCA luminal vs. basal	chr7_CD198	44040001	44280000	AEBP1,DBNL,LINC00957,PGAM2,POLD2,POLM,POLR2J4,RASA4CP,YKT6	-0.317923	0.248006	0.666667	0.219639
Barutcu_MCF-10A	BRCA luminal vs. basal	chr9_CD369	115880001	116040000	CDC26,FKBP15,PRPF4,SLC31A1,SLC31A2	0.125497	0.318293	0.2	0.219639
Barutcu_MCF-10A	BRCA luminal vs. basal	chr18_CD112	29360001	29680000	RNF125,RNF138,TRAPPC8	-0.0324281	0.39429	0.666667	0.21976
Barutcu_MCF-10A	BRCA luminal vs. basal	chr20_CD188	48240001	48560000	B4GALT5,RNF114,SLC9A8,SPATA2	0.10379	0.34352	0.5	0.220364
Barutcu_MCF-10A	BRCA luminal vs. basal	chr7_CD463	107080001	107400000	BCAP29,CBLL1,COG5,DUS4L,SLC26A4	-0.0652131	0.381289	0.6	0.220401
Barutcu_MCF-10A	BRCA luminal vs. basal	chr17_CD6	1160001	1400000	CRK,MYO1C,YWHAE	-0.0369172	0.367596	0.333333	0.220588
Barutcu_MCF-10A	BRCA luminal vs. basal	chr5_CD734	175960001	176120000	GPRIN1,RNF44,TSPAN17	0.332025	0.280591	0.666667	0.220773
Barutcu_MCF-10A	BRCA luminal vs. basal	chr4_CD215	52680001	52920000	DCUN1D4,SGCB,SPATA18	-0.427715	0.274718	0.333333	0.221363
Barutcu_MCF-10A	BRCA luminal vs. basal	chr2_CD891	208360001	208600000	CCNYL1,CREB1,METTL21A	0.272285	0.291204	0.333333	0.221439
Barutcu_MCF-10A	BRCA luminal vs. basal	chr11_CD252	65120001	65320000	FRMD8,MALAT1,NEAT1,SCYL1,SLC25A45,TIGD3	-0.429779	0.230486	0.666667	0.221552
Barutcu_MCF-10A	BRCA luminal vs. basal	chr21_CD152	47600001	47760000	C21orf58,LSS,MCM3AP,MCM3AP-AS1,PCNT,SPATC1L,YBEY	0.293293	0.254909	0.285714	0.221655
Barutcu_MCF-10A	BRCA luminal vs. basal	chr11_CD28	6520001	6720000	DCHS1,ILK,MRPL17,RRP8,TAF10,TPP1	-0.220174	0.285745	0.833333	0.222138
Barutcu_MCF-10A	BRCA luminal vs. basal	chr19_CD198	47520001	47760000	BBC3,CCDC9,SAE1,TMEM160,ZC3H4	-0.128382	0.342182	0.8	0.222138
Barutcu_MCF-10A	BRCA luminal vs. basal	chr10_CD374	91000001	91520000	FLJ37201,IFIT1,IFIT2,IFIT3,IFIT5,KIF20B,LIPA,PANK1	0.206421	0.279613	0.5	0.222472
Barutcu_MCF-10A	BRCA luminal vs. basal	chr17_CD161	41160001	41400000	BRCA1,NBR1,NBR2,RND2,TMEM106A,VAT1	-0.476758	0.227694	1	0.222472
Barutcu_MCF-10A	BRCA luminal vs. basal	chr10_CD563	135000001	135200000	ADAM8,ECHS1,FUOM,PAOX,TUBGCP2,VENTX,ZNF511	0.0962618	0.332295	0.571429	0.222508
Barutcu_MCF-10A	BRCA luminal vs. basal	chr5_CD254	60240001	60600000	ERCC8,NDUFAF2,SMIM15	-0.218032	0.317517	0.666667	0.222508
Barutcu_MCF-10A	BRCA luminal vs. basal	chr1_CD127	28960001	29360000	EPB41,GMEB1,TAF12,YTHDF2	0.182915	0.304574	0	0.222956
Barutcu_MCF-10A	BRCA luminal vs. basal	chr13_CD418	114080001	114240000	ADPRHL1,DCUN1D2,TFDP1,TMCO3	-0.169026	0.327471	0.75	0.222956
Barutcu_MCF-10A	BRCA luminal vs. basal	chr12_CD521	125440001	125920000	AACS,BRI3BP,DHX37	0.114519	0.338852	0.333333	0.223346
Barutcu_MCF-10A	BRCA luminal vs. basal	chr1_CD816	212960001	213120000	FLVCR1,FLVCR1-AS1,NSL1,TATDN3	-0.149911	0.354575	0.75	0.22386
Barutcu_MCF-10A	BRCA luminal vs. basal	chr17_CD324	80000001	80200000	CCDC57,DUS1L,FASN,GPS1,RFNG,SLC16A3	-0.00945777	0.385921	0.333333	0.22386
Barutcu_MCF-10A	BRCA luminal vs. basal	chr10_CD300	74640001	74960000	ECD,FAM149B1,NUDT13,P4HA1	-0.278555	0.297339	0.75	0.224397
Barutcu_MCF-10A	BRCA luminal vs. basal	chr1_CD964	246600001	246800000	CNST,SMYD3,TFB2M	-0.338561	0.267266	0.666667	0.226169
Barutcu_MCF-10A	BRCA luminal vs. basal	chr12_CD194	48120001	48400000	HDAC7,RAPGEF3,SLC48A1,TMEM106C,VDR	-0.609351	0.184954	0.6	0.226169
Barutcu_MCF-10A	BRCA luminal vs. basal	chr4_CD167	38560001	38920000	FAM114A1,FLJ13197,KLF3,TLR1,TLR10,TLR6	0.0465717	0.356793	0.5	0.226169
Barutcu_MCF-10A	BRCA luminal vs. basal	chr7_CD6	1040001	1240000	C7orf50,GPER,GPR146,ZFAND2A	-0.283111	0.301293	0.5	0.226169
Barutcu_MCF-10A	BRCA luminal vs. basal	chr9_CD434	130880001	131200000	C9orf16,CERCAM,CIZ1,COQ4,DNM1,GOLGA2,LCN2,PTGES2,SLC27A4,SWI5,TRUB2,URM1	0.0736124	0.325058	0.666667	0.226169
Barutcu_MCF-10A	BRCA luminal vs. basal	chr7_CD592	139000001	139200000	C7orf55,KLRG2,LUC7L2	0.999058	0.140154	0	0.22649
Barutcu_MCF-10A	BRCA luminal vs. basal	chr1_CD766	201920001	202120000	ARL8A,ELF3,RNPEP,TIMM17A	0.045744	0.382071	0.25	0.226913
Barutcu_MCF-10A	BRCA luminal vs. basal	chr13_CD56	30680001	31200000	HMGB1,KATNAL1,USPL1	-0.0273832	0.381681	0.666667	0.227482
Barutcu_MCF-10A	BRCA luminal vs. basal	chr9_CD370	116040001	116200000	ALAD,BSPRY,C9orf43,HDHD3,POLE3,WDR31	-0.465022	0.22109	0.833333	0.227482
Barutcu_MCF-10A	BRCA luminal vs. basal	chr1_CD114	25520001	25720000	C1orf63,SYF2,TMEM50A	-0.0594241	0.35046	0.666667	0.228626
Barutcu_MCF-10A	BRCA luminal vs. basal	chr19_CD193	46400001	46800000	CCDC61,MYPOP,NOVA2	-0.0826155	0.371125	0.666667	0.229091
Barutcu_MCF-10A	BRCA luminal vs. basal	chr19_CD42	9920001	10200000	C19orf66,COL5A3,FBXL12,OLFM2,PIN1,UBL5	0.210932	0.272662	0.5	0.229091
Barutcu_MCF-10A	BRCA luminal vs. basal	chr3_CD568	137720001	137920000	ARMC8,DBR1,DZIP1L	0.243052	0.301077	0	0.22921
Barutcu_MCF-10A	BRCA luminal vs. basal	chr16_CD117	28800001	29040000	ATXN2L,LAT,NFATC2IP,RABEP2,SH2B1,SPNS1,TUFM	0.00175203	0.375432	0.428571	0.229574
Barutcu_MCF-10A	BRCA luminal vs. basal	chr14_CD200	67840001	68000000	PLEK2,PLEKHH1,TMEM229B	-0.665344	0.230645	0.666667	0.229907
Barutcu_MCF-10A	BRCA luminal vs. basal	chr19_CD196	47120001	47240000	DACT3,PRKD2,PTGIR	-0.30403	0.311066	0.666667	0.229907
Barutcu_MCF-10A	BRCA luminal vs. basal	chr3_CD190	44520001	44840000	KIAA1143,KIF15,ZKSCAN7,ZNF197,ZNF35,ZNF501,ZNF502	0.223527	0.287545	0.428571	0.229958
Barutcu_MCF-10A	BRCA luminal vs. basal	chr3_CD223	53760001	53960000	ACTR8,CHDH,IL17RB,SELK	-0.237424	0.298084	0.75	0.230393
Barutcu_MCF-10A	BRCA luminal vs. basal	chr17_CD75	17200001	17400000	MED9,NT5M,RASD1	-0.0692658	0.370724	0.666667	0.230566
Barutcu_MCF-10A	BRCA luminal vs. basal	chr7_CD323	74240001	74520000	GTF2IRD2,GTF2IRD2B,PMS2P5,STAG3L2,WBSCR16	-0.30112	0.276399	0.6	0.231014
Barutcu_MCF-10A	BRCA luminal vs. basal	chr10_CD373	90720001	91000000	ACTA2,CH25H,FAS	-0.115002	0.351355	0.666667	0.231229
Barutcu_MCF-10A	BRCA luminal vs. basal	chr21_CD134	43240001	43560000	C2CD2,PRDM15,ZBTB21	0.19037	0.317215	0	0.232127
Barutcu_MCF-10A	BRCA luminal vs. basal	chr1_CD203	46840001	47200000	ATPAF1,EFCAB14,FAAH,MKNK1,MOB3C	-0.463352	0.214222	0.8	0.232605
Barutcu_MCF-10A	BRCA luminal vs. basal	chr19_CD190	45720001	45920000	CD3EAP,ERCC2,EXOC3L2,KLC3,MARK4,PPP1R13L	0.1678	0.293429	0.333333	0.232605
Barutcu_MCF-10A	BRCA luminal vs. basal	chr2_CD942	219480001	219560000	BCS1L,RNF25,STK36,ZNF142	-0.28968	0.280201	0.75	0.232605
Barutcu_MCF-10A	BRCA luminal vs. basal	chr3_CD816	197400001	197680000	FYTTD1,KIAA0226,LRCH3,RPL35A	0.271549	0.261834	0	0.232605
Barutcu_MCF-10A	BRCA luminal vs. basal	chr7_CD432	100120001	100280000	AGFG2,FBXO24,GNB2,LRCH4,MOSPD3,PCOLCE,TFR2	0.0608725	0.343088	0.428571	0.232605
Barutcu_MCF-10A	BRCA luminal vs. basal	chr8_CD263	67560001	67800000	C8orf44,MCMDC2,SGK3,VCPIP1	-0.0677592	0.370542	0.5	0.232618
Barutcu_MCF-10A	BRCA luminal vs. basal	chr5_CD542	131520001	131720000	P4HA2,PDLIM4,SLC22A4,SLC22A5	-0.859476	0.162562	0.75	0.232679
Barutcu_MCF-10A	BRCA luminal vs. basal	chr19_CD71	15160001	15360000	ILVBL,NOTCH3,SYDE1	0.10161	0.331899	0.333333	0.232775
Barutcu_MCF-10A	BRCA luminal vs. basal	chr11_CD503	124640001	124800000	MSANTD2,ROBO3,ROBO4	-0.200588	0.33191	0.666667	0.233202
Barutcu_MCF-10A	BRCA luminal vs. basal	chr6_CD721	170120001	170280000	C6orf70,LINC00242,PHF10,TCTE3	-0.223826	0.316565	0.5	0.233202
Barutcu_MCF-10A	BRCA luminal vs. basal	chr12_CD65	14920001	15160000	ARHGDIB,C12orf60,ERP27,H2AFJ,HIST4H4,MGP,WBP11	-0.424054	0.213986	0.714286	0.233405
Barutcu_MCF-10A	BRCA luminal vs. basal	chr3_CD586	142080001	142480000	ATR,PLS1,TRPC1,XRN1	-0.0854882	0.364239	0.5	0.233405
Barutcu_MCF-10A	BRCA luminal vs. basal	chr19_CD17	4600001	4800000	C19orf10,DPP9,FEM1A,TNFAIP8L1	-0.140425	0.322372	0.75	0.234382
Barutcu_MCF-10A	BRCA luminal vs. basal	chr2_CD818	190520001	190640000	ANKAR,ASNSD1,OSGEPL1	-0.203363	0.326847	0.666667	0.234425
Barutcu_MCF-10A	BRCA luminal vs. basal	chr11_CD45	10360001	10800000	AMPD3,CTR9,LYVE1,MRVI1,RNF141	-0.518752	0.2179	1	0.234719
Barutcu_MCF-10A	BRCA luminal vs. basal	chr17_CD22	4720001	4920000	C17orf107,CAMTA2,CHRNE,ENO3,INCA1,KIF1C,MINK1,PFN1,RNF167,SLC25A11,SPAG7	-0.0225033	0.375182	0.545455	0.234719
Barutcu_MCF-10A	BRCA luminal vs. basal	chr19_CD87	18680001	18840000	C19orf60,CRLF1,CRTC1,KLHL26,TMEM59L	-0.160513	0.33568	0.6	0.234719
Barutcu_MCF-10A	BRCA luminal vs. basal	chr5_CD292	71280001	71640000	MAP1B,MRPS27,PTCD2	-0.378312	0.265487	0.666667	0.234719
Barutcu_MCF-10A	BRCA luminal vs. basal	chr10_CD556	133720001	134280000	BNIP3,DPYSL4,JAKMIP3,LRRC27,PPP2R2D,PWWP2B,STK32C	-0.29589	0.27003	0.571429	0.235745
Barutcu_MCF-10A	BRCA luminal vs. basal	chr8_CD392	99680001	100080000	OSR2,STK3,VPS13B	-0.30355	0.288553	0.666667	0.235873
Barutcu_MCF-10A	BRCA luminal vs. basal	chr18_CD1	40001	600000	CLUL1,COLEC12,THOC1,USP14	-0.421706	0.245191	0.5	0.235919
Barutcu_MCF-10A	BRCA luminal vs. basal	chr18_CD74	21000001	21160000	C18orf8,RIOK3,TMEM241	0.101637	0.327633	0.333333	0.235919
Barutcu_MCF-10A	BRCA luminal vs. basal	chr3_CD109	25680001	25840000	NGLY1,OXSM,TOP2B	-0.0421712	0.358349	0.666667	0.235919
Barutcu_MCF-10A	BRCA luminal vs. basal	chr3_CD218	52240001	52560000	BAP1,DNAH1,GLYCTK,NISCH,PHF7,PPM1M,SEMA3G,STAB1,TLR9,TWF2,WDR82	-0.279803	0.251549	0.727273	0.235919
Barutcu_MCF-10A	BRCA luminal vs. basal	chr4_CD349	83280001	83360000	ENOPH1,HNRNPD,HNRNPDL	0.144142	0.322875	0.333333	0.235919
Barutcu_MCF-10A	BRCA luminal vs. basal	chr5_CD2	200001	400000	AHRR,CCDC127,PDCD6,SDHA	-0.00504832	0.374031	0.25	0.235919
Barutcu_MCF-10A	BRCA luminal vs. basal	chr1_CD407	94840001	95320000	ABCD3,F3,SLC44A3	-0.518769	0.22467	1	0.236272
Barutcu_MCF-10A	BRCA luminal vs. basal	chr14_CD305	92440001	92640000	ATXN3,CPSF2,NDUFB1,TRIP11	-0.223319	0.285289	1	0.236529
Barutcu_MCF-10A	BRCA luminal vs. basal	chr19_CD248	58880001	58960000	RPS5,ZNF132,ZNF584,ZNF837	-0.40868	0.261531	1	0.236731
Barutcu_MCF-10A	BRCA luminal vs. basal	chr3_CD287	69040001	69360000	ARL6IP5,EOGT,TMF1,UBA3	0.017877	0.362227	0.5	0.236731
Barutcu_MCF-10A	BRCA luminal vs. basal	chr6_CD142	30640001	30800000	DHX16,FLOT1,IER3,MDC1,NRM,PPP1R18,TUBB	0.310002	0.201245	0.285714	0.236731
Barutcu_MCF-10A	BRCA luminal vs. basal	chr14_CD9	21440001	21680000	ARHGEF40,METTL17,NDRG2,TMEM253,ZNF219	-0.19801	0.303235	0.8	0.236961
Barutcu_MCF-10A	BRCA luminal vs. basal	chr22_CD117	42040001	42320000	C22orf46,CCDC134,MEI1,NHP2L1,SREBF2	0.418205	0.229007	0	0.236961
Barutcu_MCF-10A	BRCA luminal vs. basal	chr1_CD893	231080001	231360000	ARV1,FAM89A,TTC13	0.621933	0.187164	0.333333	0.237219
Barutcu_MCF-10A	BRCA luminal vs. basal	chr22_CD21	21720001	21920000	HIC2,PI4KAP2,UBE2L3	0.329001	0.283884	0	0.23759
Barutcu_MCF-10A	BRCA luminal vs. basal	chr3_CD119	28120001	28400000	AZI2,CMC1,ZCWPW2	-0.398331	0.263213	0.666667	0.237716
Barutcu_MCF-10A	BRCA luminal vs. basal	chr9_CD142	34320001	34640000	CNTFR,DCTN3,ENHO,FAM219A,KIAA1161,KIF24,NUDT2,RPP25L,SIGMAR1	0.382388	0.194712	0.111111	0.23798
Barutcu_MCF-10A	BRCA luminal vs. basal	chr9_CD1	40001	320000	C9orf66,CBWD1,DOCK8,FOXD4	-0.405858	0.260159	0.75	0.23847
Barutcu_MCF-10A	BRCA luminal vs. basal	chr19_CD27	6720001	6960000	C3,EMR1,GPR108,SH2D3A,TRIP10,VAV1	0.136141	0.30145	0.333333	0.239173
Barutcu_MCF-10A	BRCA luminal vs. basal	chr17_CD170	43200001	43520000	ACBD4,FMNL1,HEXIM1,HEXIM2,MAP3K14,MAP3K14-AS1,PLCD3	-0.551896	0.183762	0.571429	0.240022
Barutcu_MCF-10A	BRCA luminal vs. basal	chr2_CD846	198280001	198400000	COQ10B,HSPD1,HSPE1,MOB4,SF3B1	0.200472	0.2692	0.6	0.240022
Barutcu_MCF-10A	BRCA luminal vs. basal	chr19_CD208	50000001	50200000	ADM5,BCL2L12,CPT1C,FCGRT,IRF3,NOSIP,PRMT1,PRR12,PRRG2,RCN3,RRAS,SCAF1	-0.012999	0.375048	0.5	0.240353
Barutcu_MCF-10A	BRCA luminal vs. basal	chr22_CD18	21080001	21480000	AIFM3,CRKL,LZTR1,PI4KA,SNAP29,THAP7,THAP7-AS1	-0.200281	0.294745	0.714286	0.240353
Barutcu_MCF-10A	BRCA luminal vs. basal	chr7_CD423	97880001	98080000	BAIAP2L1,BRI3,TECPR1	0.610914	0.177903	0	0.240486
Barutcu_MCF-10A	BRCA luminal vs. basal	chr11_CD190	46360001	46640000	AMBRA1,ATG13,HARBI1,MDK	0.179966	0.288166	0.25	0.240665
Barutcu_MCF-10A	BRCA luminal vs. basal	chr12_CD415	98800001	99080000	APAF1,IKBIP,SLC25A3,TMPO,TMPO-AS1	0.359555	0.228383	0.2	0.240665
Barutcu_MCF-10A	BRCA luminal vs. basal	chr16_CD233	68280001	68560000	PRMT7,SLC7A6,SLC7A6OS,SMPD3	-0.352346	0.268819	0.5	0.242441
Barutcu_MCF-10A	BRCA luminal vs. basal	chr1_CD235	54240001	54480000	HSPB11,LRRC42,NDC1,YIPF1	0.250815	0.256416	0.25	0.243118
Barutcu_MCF-10A	BRCA luminal vs. basal	chr17_CD11	2240001	2320000	MNT,SGSM2,TSR1	-0.0579482	0.355345	0.666667	0.244041
Barutcu_MCF-10A	BRCA luminal vs. basal	chr22_CD119	42400001	42480000	FAM109B,NAGA,SMDT1	-0.128196	0.324527	1	0.244851
Barutcu_MCF-10A	BRCA luminal vs. basal	chr9_CD136	33240001	33560000	AQP3,BAG1,CHMP5,NFX1,NOL6	-0.155507	0.296981	0.8	0.245881
Barutcu_MCF-10A	BRCA luminal vs. basal	chr9_CD448	134200001	134440000	POMT1,PRRC2B,UCK1	-0.208026	0.286061	1	0.246114
Barutcu_MCF-10A	BRCA luminal vs. basal	chr10_CD282	70880001	71160000	HK1,SUPV3L1,VPS26A	0.212716	0.279632	0.333333	0.24717
Barutcu_MCF-10A	BRCA luminal vs. basal	chr11_CD267	68600001	68720000	CPT1A,IGHMBP2,MRPL21	-0.222647	0.285245	0.666667	0.24717
Barutcu_MCF-10A	BRCA luminal vs. basal	chr1_CD282	65720001	65920000	DNAJC6,LEPR,LEPROT	0.0144763	0.356507	0.666667	0.249248
Barutcu_MCF-10A	BRCA luminal vs. basal	chr7_CD641	149960001	150120000	ACTR3C,LOC728743,LRRC61,RARRES2,REPIN1,ZBED6CL,ZNF775	0.115687	0.308037	0.428571	0.249248
Barutcu_MCF-10A	BRCA luminal vs. basal	chr12_CD42	9200001	9440000	A2M,A2M-AS1,LOC642846	0.501286	0.238612	0	0.249748
Barutcu_MCF-10A	BRCA luminal vs. basal	chr16_CD43	8880001	9240000	C16orf72,CARHSP1,PMM2,TMEM186,USP7	-0.00824756	0.366039	0.4	0.249748
Barutcu_MCF-10A	BRCA luminal vs. basal	chr8_CD8	1680001	2040000	ARHGEF10,CLN8,KBTBD11,MYOM2	-0.353714	0.278244	0.75	0.250026
Barutcu_MCF-10A	BRCA luminal vs. basal	chr19_CD77	16400001	16680000	C19orf44,CHERP,EPS15L1,KLF2	-0.316979	0.253083	0.75	0.250847
Barutcu_MCF-10A	BRCA luminal vs. basal	chr1_CD585	160320001	160600000	CD84,SLAMF6,VANGL2	0.759457	0.188523	0	0.250893
Barutcu_MCF-10A	BRCA luminal vs. basal	chr1_CD76	17200001	17600000	ATP13A2,CROCC,MFAP2,PADI2,SDHB	0.598158	0.129188	0.4	0.250893
Barutcu_MCF-10A	BRCA luminal vs. basal	chr11_CD257	66240001	66600000	BBS1,C11orf80,CCDC87,CCS,CTSF,DPP3,RBM14,RBM4,RBM4B,SPTBN2,ZDHHC24	-0.242316	0.240705	0.636364	0.250893
Barutcu_MCF-10A	BRCA luminal vs. basal	chr2_CD941	219320001	219480000	PLCD4,RQCD1,USP37	-0.37605	0.254603	0.666667	0.250893
Barutcu_MCF-10A	BRCA luminal vs. basal	chr17_CD7	1400001	1560000	INPP5K,PITPNA,RILP,SCARF1,SLC43A2	0.16954	0.291364	0.4	0.250976
Barutcu_MCF-10A	BRCA luminal vs. basal	chr10_CD498	121400001	121680000	BAG3,INPP5F,MCMBP,SEC23IP	-0.117236	0.318104	0.5	0.251627
Barutcu_MCF-10A	BRCA luminal vs. basal	chr12_CD231	56120001	56360000	CD63,DGKA,DNAJC14,GDF11,MMP19,ORMDL2,SARNP,WIBG	-0.274667	0.242136	0.75	0.251627
Barutcu_MCF-10A	BRCA luminal vs. basal	chr16_CD183	56800001	57080000	CETP,HERPUD1,NLRC5	0.33288	0.262956	0.333333	0.251627
Barutcu_MCF-10A	BRCA luminal vs. basal	chr6_CD587	139080001	139440000	ABRACL,CCDC28A,ECT2L,REPS1	0.195449	0.286209	0.5	0.251836
Barutcu_MCF-10A	BRCA luminal vs. basal	chr17_CD158	40480001	40720000	ATP6V0A1,COASY,HSD17B1,MLX,NAGLU,PTRF,STAT3	-0.328304	0.220589	0.857143	0.253185
Barutcu_MCF-10A	BRCA luminal vs. basal	chr1_CD2	760001	960000	AGRN,C1orf170,FAM41C,HES4,ISG15,KLHL17,LINC00115,LOC643837,NOC2L,PLEKHN1,SAMD11	0.0846202	0.309648	0.181818	0.253217
Barutcu_MCF-10A	BRCA luminal vs. basal	chr17_CD155	39840001	40040000	EIF1,FKBP10,JUP,KLHL11,LEPREL4,NT5C3B	-0.272425	0.246581	0.833333	0.253744
Barutcu_MCF-10A	BRCA luminal vs. basal	chr2_CD862	201600001	201760000	BZW1,CLK1,NIF3L1,PPIL3	-0.242646	0.255957	0.75	0.253744
Barutcu_MCF-10A	BRCA luminal vs. basal	chr4_CD553	128800001	128960000	C4orf29,MFSD8,PLK4	0.152033	0.3067	0.666667	0.253744
Barutcu_MCF-10A	BRCA luminal vs. basal	chr5_CD157	37040001	37400000	C5orf42,NUP155,WDR70	0.114312	0.309117	0.333333	0.253744
Barutcu_MCF-10A	BRCA luminal vs. basal	chr5_CD6	880001	1160000	BRD9,NKD2,SLC12A7,TRIP13	0.36906	0.219028	0.25	0.253744
Barutcu_MCF-10A	BRCA luminal vs. basal	chr5_CD622	149360001	149640000	CSF1R,HMGXB3,PDGFRB,TIGD6	-0.56741	0.185489	0.75	0.253744
Barutcu_MCF-10A	BRCA luminal vs. basal	chr6_CD252	56760001	56960000	BEND6,DST,KIAA1586,ZNF451	0.187445	0.293688	0.5	0.253744
Barutcu_MCF-10A	BRCA luminal vs. basal	chr1_CD160	37880001	38080000	DNALI1,GNL2,MEAF6,SNIP1,ZC3H12A	-0.920774	0.115832	0.4	0.254235
Barutcu_MCF-10A	BRCA luminal vs. basal	chr9_CD77	19040001	19240000	DENND4C,HAUS6,PLIN2,RRAGA	0.39094	0.205491	0.25	0.254235
Barutcu_MCF-10A	BRCA luminal vs. basal	chr22_CD136	46400001	46800000	C22orf26,CDPF1,GTSE1,LINC00899,LOC150381,MIRLET7BHG,PPARA,TRMU,TTC38	0.342035	0.214203	0.333333	0.254396
Barutcu_MCF-10A	BRCA luminal vs. basal	chr1_CD223	51400001	51800000	CDKN2C,FAF1,RNF11	0.55102	0.165372	0.333333	0.254605
Barutcu_MCF-10A	BRCA luminal vs. basal	chr11_CD472	117640001	118000000	FXYD6,IL10RA,TMPRSS13	0.863707	0.138833	0	0.254605
Barutcu_MCF-10A	BRCA luminal vs. basal	chr11_CD9	2160001	2400000	ASCL2,CD81,IGF2	-0.551198	0.212661	0.333333	0.255229
Barutcu_MCF-10A	BRCA luminal vs. basal	chr1_CD553	153600001	153760000	CHTOP,ILF2,INTS3,NPR1,S100A1,S100A13,SLC27A3,SNAPIN	0.239209	0.233565	0.625	0.255527
Barutcu_MCF-10A	BRCA luminal vs. basal	chr1_CD155	36480001	36800000	ADPRHL2,COL8A2,EVA1B,MAP7D1,SH3D21,THRAP3,TRAPPC3	-0.441045	0.178929	0.571429	0.259225
Barutcu_MCF-10A	BRCA luminal vs. basal	chr19_CD218	51920001	52280000	FPR1,LINC00085,SIGLEC10,SIGLEC14,SIGLEC5,SIGLEC8,ZNF175	-0.287233	0.270763	0.428571	0.259304
Barutcu_MCF-10A	BRCA luminal vs. basal	chr3_CD240	57320001	57600000	ARF4,ASB14,PDE12	-0.318524	0.264399	0.666667	0.259359
Barutcu_MCF-10A	BRCA luminal vs. basal	chr16_CD88	21360001	21560000	LOC100190986,LOC100271836,NPIPB3	-0.27883	0.275532	0.666667	0.259555
Barutcu_MCF-10A	BRCA luminal vs. basal	chr2_CD858	200760001	201040000	C2orf47,C2orf69,TYW5	0.0503453	0.331721	0.333333	0.259555
Barutcu_MCF-10A	BRCA luminal vs. basal	chr6_CD187	41600001	41760000	FRS3,MDFI,PRICKLE4,TFEB,TOMM6	0.311986	0.241659	0.2	0.25998
Barutcu_MCF-10A	BRCA luminal vs. basal	chr12_CD551	132480001	132640000	DDX51,EP400NL,NOC4L	-0.0137809	0.359485	0.666667	0.260579
Barutcu_MCF-10A	BRCA luminal vs. basal	chr1_CD848	220600001	220960000	C1orf115,MARC2,MARK1	-0.395017	0.251491	0.666667	0.262015
Barutcu_MCF-10A	BRCA luminal vs. basal	chr9_CD431	130200001	130360000	FAM129B,LRSAM1,RPL12	-0.113768	0.298717	0.333333	0.2629
Barutcu_MCF-10A	BRCA luminal vs. basal	chr20_CD223	56800001	57000000	PPP4R1L,RAB22A,VAPB	0.0826823	0.318417	0	0.263103
Barutcu_MCF-10A	BRCA luminal vs. basal	chr11_CD7	1720001	2040000	CTSD,H19,LSP1,MRPL23	-0.144153	0.270613	0.75	0.263675
Barutcu_MCF-10A	BRCA luminal vs. basal	chr5_CD309	76080001	76400000	AGGF1,F2RL1,ZBED3,ZBED3-AS1	-0.305272	0.272267	0.75	0.263694
Barutcu_MCF-10A	BRCA luminal vs. basal	chr3_CD563	136480001	136760000	IL20RB,NCK1,SLC35G2	0.809113	0.171925	0.333333	0.264357
Barutcu_MCF-10A	BRCA luminal vs. basal	chr7_CD283	65960001	66200000	KCTD7,LOC493754,RABGEF1	0.0218524	0.334072	0.333333	0.264357
Barutcu_MCF-10A	BRCA luminal vs. basal	chr4_CD8	2480001	2760000	FAM193A,RNF4,TNIP2	-0.185905	0.28678	1	0.264661
Barutcu_MCF-10A	BRCA luminal vs. basal	chr1_CD787	206760001	206960000	DYRK3,EIF2D,MAPKAPK2	0.0139077	0.352706	0.333333	0.265033
Barutcu_MCF-10A	BRCA luminal vs. basal	chr12_CD320	75720001	75920000	CAPS2,GLIPR1,GLIPR1L2,KRR1	-0.739887	0.165844	0.75	0.265033
Barutcu_MCF-10A	BRCA luminal vs. basal	chr1_CD587	161160001	161440000	ADAMTS4,C1orf192,FCER1G,MPZ,NDUFS2,NR1I3,SDHC,TOMM40L	0.38477	0.186629	0.125	0.26679
Barutcu_MCF-10A	BRCA luminal vs. basal	chr17_CD141	36800001	37000000	C17orf96,CISD3,CWC25,MLLT6,PCGF2,PIP4K2B,PSMB3	-0.113249	0.299941	0.714286	0.267923
Barutcu_MCF-10A	BRCA luminal vs. basal	chr21_CD79	30320001	30440000	LTN1,RWDD2B,USP16	0.0630894	0.316976	0.333333	0.268282
Barutcu_MCF-10A	BRCA luminal vs. basal	chr17_CD103	27720001	27920000	ABHD15,GIT1,TP53I13	-0.148418	0.30152	0.666667	0.269454
Barutcu_MCF-10A	BRCA luminal vs. basal	chr22_CD17	20280001	21080000	DGCR6L,KLHL22,MED15,PI4KAP1,RIMBP3,SCARF2,TMEM191A,ZNF74	-0.109945	0.312635	0.625	0.269454
Barutcu_MCF-10A	BRCA luminal vs. basal	chr5_CD745	178320001	178760000	ZFP2,ZNF354C,ZNF454,ZNF879	0.203188	0.288758	0.5	0.269454
Barutcu_MCF-10A	BRCA luminal vs. basal	chr16_CD95	23120001	23480000	COG7,SCNN1B,SCNN1G,USP31	0.414785	0.231122	0.25	0.270771
Barutcu_MCF-10A	BRCA luminal vs. basal	chr19_CD191	45920001	46160000	EML2,ERCC1,FOSB,GPR4,OPA3,PPM1N,RTN2,VASP	-0.424272	0.186869	0.625	0.270771
Barutcu_MCF-10A	BRCA luminal vs. basal	chr20_CD116	31080001	31400000	C20orf112,COMMD7,DNMT3B	0.562894	0.192583	0.333333	0.270771
Barutcu_MCF-10A	BRCA luminal vs. basal	chr20_CD133	35080001	35240000	C20orf24,MYL9,TGIF2	0.484186	0.173751	0.333333	0.270771
Barutcu_MCF-10A	BRCA luminal vs. basal	chr17_CD114	30480001	30760000	C17orf75,RHBDL3,ZNF207	-0.561262	0.202589	0.666667	0.270925
Barutcu_MCF-10A	BRCA luminal vs. basal	chr22_CD113	41240001	41520000	EP300,RBX1,ST13,XPNPEP3	0.121195	0.294587	0.25	0.270925
Barutcu_MCF-10A	BRCA luminal vs. basal	chr5_CD474	114960001	115160000	CDO1,TMED7,TMED7-TICAM2	-0.823336	0.172417	1	0.270925
Barutcu_MCF-10A	BRCA luminal vs. basal	chr22_CD33	24560001	24960000	ADORA2A,GGT5,GUCD1,SNRPD3,SPECC1L,SUSD2	-0.323551	0.216091	0.833333	0.271191
Barutcu_MCF-10A	BRCA luminal vs. basal	chr11_CD218	57080001	57280000	RTN4RL2,SLC43A3,SSRP1,TNKS1BP1	0.507997	0.176768	0.5	0.271324
Barutcu_MCF-10A	BRCA luminal vs. basal	chr3_CD529	128840001	129040000	C3orf37,CNBP,COPG1,H1FX,H1FX-AS1,ISY1,RAB43	0.185877	0.260688	0.285714	0.271789
Barutcu_MCF-10A	BRCA luminal vs. basal	chr11_CD140	33560001	33800000	CD59,FBXO3,KIAA1549L	0.490576	0.203125	0.333333	0.273003
Barutcu_MCF-10A	BRCA luminal vs. basal	chr11_CD234	61000001	61160000	CYB561A3,DAK,DDB1,TMEM138,TMEM216	-0.0272669	0.338702	0.4	0.273003
Barutcu_MCF-10A	BRCA luminal vs. basal	chr18_CD244	60960001	61160000	BCL2,KDSR,SERPINB5,VPS4B	0.177284	0.261055	0.75	0.273003
Barutcu_MCF-10A	BRCA luminal vs. basal	chr2_CD725	170400001	170600000	CCDC173,FASTKD1,KLHL23,PHOSPHO2,PPIG	-0.473874	0.207993	0.4	0.273003
Barutcu_MCF-10A	BRCA luminal vs. basal	chr4_CD6	1560001	2200000	C4orf48,FAM53A,FGFR3,LETM1,NAT8L,NELFA,SLBP,TACC3,TMEM129,WHSC1	0.035119	0.308834	0.5	0.273003
Barutcu_MCF-10A	BRCA luminal vs. basal	chr6_CD461	109480001	109800000	CD164,MICAL1,PPIL6,SMPD2	-0.304751	0.248327	0.75	0.273272
Barutcu_MCF-10A	BRCA luminal vs. basal	chr1_CD801	209920001	210000000	C1orf74,IRF6,TRAF3IP3	0.540635	0.182925	0	0.273497
Barutcu_MCF-10A	BRCA luminal vs. basal	chr20_CD121	32240001	32400000	ACTL10,CHMP4B,E2F1,NECAB3,PXMP4,ZNF341	-0.224331	0.270856	0.666667	0.273497
Barutcu_MCF-10A	BRCA luminal vs. basal	chr17_CD79	18000001	18480000	ALKBH5,FLII,LGALS9C,LLGL1,MYO15A,SHMT1,SMCR7,SMCR8,TOP3A,USP32P2	-0.17116	0.275706	0.6	0.273557
Barutcu_MCF-10A	BRCA luminal vs. basal	chr9_CD422	127920001	128160000	GAPVD1,HSPA5,PPP6C,RABEPK	-0.191323	0.264948	0.75	0.273557
Barutcu_MCF-10A	BRCA luminal vs. basal	chr1_CD110	24440001	24760000	GRHL3,IFNLR1,NIPAL3,STPG1	0.328652	0.240582	0	0.274697
Barutcu_MCF-10A	BRCA luminal vs. basal	chr17_CD37	8080001	8280000	ARHGEF15,AURKB,C17orf59,CTC1,LINC00324,LOC100128288,PFAS,RANGRF,SLC25A35	-0.277879	0.241483	0.888889	0.274697
Barutcu_MCF-10A	BRCA luminal vs. basal	chr17_CD47	10560001	10800000	ADPRM,MYH3,SCO1,TMEM220	0.127143	0.295942	0.25	0.274697
Barutcu_MCF-10A	BRCA luminal vs. basal	chr3_CD807	195280001	195640000	APOD,MUC20,SDHAP2,TNK2	-0.478084	0.197477	0.5	0.274697
Barutcu_MCF-10A	BRCA luminal vs. basal	chr2_CD127	27320001	27440000	ABHD1,ATRAID,CGREF1,PREB,SLC5A6	0.211273	0.253587	0.2	0.275359
Barutcu_MCF-10A	BRCA luminal vs. basal	chr19_CD11	2600001	2960000	DIRAS1,GNG7,SGTA,SLC39A3,THOP1,ZNF554,ZNF555,ZNF57,ZNF77	0.0851638	0.291895	0.555556	0.275846
Barutcu_MCF-10A	BRCA luminal vs. basal	chr20_CD175	44560001	44920000	CD40,MMP9,NCOA5,PCIF1,ZNF335	0.380997	0.168603	0.4	0.275846
Barutcu_MCF-10A	BRCA luminal vs. basal	chr9_CD320	104160001	104360000	MRPL50,RNF20,TMEM246,ZNF189	-0.21779	0.27633	0.75	0.275846
Barutcu_MCF-10A	BRCA luminal vs. basal	chr3_CD549	133360001	133560000	SRPRB,TF,TOPBP1	0.91783	0.126343	0	0.275901
Barutcu_MCF-10A	BRCA luminal vs. basal	chr21_CD132	42640001	43040000	FAM3B,MX1,MX2,TMPRSS2	0.310731	0.235001	0.25	0.276192
Barutcu_MCF-10A	BRCA luminal vs. basal	chr1_CD554	153760001	153960000	CREB3L4,CRTC2,DENND4B,GATAD2B,JTB,RAB13,SLC39A1	-0.0223721	0.327098	0.285714	0.276706
Barutcu_MCF-10A	BRCA luminal vs. basal	chr17_CD67	15720001	15960000	ADORA2B,TTC19,ZSWIM7	0.457465	0.208687	0.666667	0.276706
Barutcu_MCF-10A	BRCA luminal vs. basal	chr12_CD56	12480001	12720000	DUSP16,LOH12CR1,LOH12CR2,MANSC1	-0.102406	0.30922	0.5	0.276857
Barutcu_MCF-10A	BRCA luminal vs. basal	chr19_CD151	35600001	35760000	FXYD3,FXYD5,LGI4,LSR,USF2	0.199906	0.260357	0.4	0.276857
Barutcu_MCF-10A	BRCA luminal vs. basal	chr18_CD187	48280001	48640000	ELAC1,ME2,MRO,SMAD4	0.394342	0.220572	0.5	0.277364
Barutcu_MCF-10A	BRCA luminal vs. basal	chr18_CD292	72160001	72280000	CNDP2,LINC00909,ZNF407	-0.188151	0.288698	1	0.277663
Barutcu_MCF-10A	BRCA luminal vs. basal	chr3_CD763	184720001	185040000	C3orf70,EHHADH,MAP3K13	-0.0083315	0.346625	0.666667	0.277663
Barutcu_MCF-10A	BRCA luminal vs. basal	chr9_CD459	136840001	137040000	BRD3,LINC00094,VAV2,WDR5	-0.169448	0.282581	0.75	0.278194
Barutcu_MCF-10A	BRCA luminal vs. basal	chr15_CD251	80160001	80360000	BCL2A1,C15orf37,MTHFS,ST20,ZFAND6	0.457979	0.178514	0.4	0.278904
Barutcu_MCF-10A	BRCA luminal vs. basal	chr12_CD226	54880001	55120000	NCKAP1L,PDE1B,PPP1R1A	0.00515874	0.328038	0.333333	0.2793
Barutcu_MCF-10A	BRCA luminal vs. basal	chr1_CD119	26800001	27280000	ARID1A,GPATCH3,GPN2,NUDC,PIGV,RPS6KA1,SFN,ZDHHC18	0.182942	0.231692	0.25	0.279359
Barutcu_MCF-10A	BRCA luminal vs. basal	chr12_CD514	123400001	123760000	ABCB9,ARL6IP4,C12orf65,CDK2AP1,MPHOSPH9,OGFOD2,PITPNM2	0.395343	0.172273	0.285714	0.279359
Barutcu_MCF-10A	BRCA luminal vs. basal	chr14_CD356	104000001	104240000	APOPT1,BAG5,KLC1,XRCC3,ZFYVE21	0.0722886	0.301502	0.2	0.279359
Barutcu_MCF-10A	BRCA luminal vs. basal	chr17_CD327	80720001	81120000	B3GNTL1,METRNL,ZNF750	0.643706	0.188021	0	0.279359
Barutcu_MCF-10A	BRCA luminal vs. basal	chr2_CD504	120960001	121240000	INHBB,RALB,TMEM185B	-0.370832	0.214962	0.666667	0.279359
Barutcu_MCF-10A	BRCA luminal vs. basal	chr22_CD122	43400001	43600000	BIK,MCAT,PACSIN2,TSPO,TTLL1,TTLL12	-0.023977	0.334937	0.333333	0.279359
Barutcu_MCF-10A	BRCA luminal vs. basal	chr4_CD9	2800001	2960000	ADD1,MFSD10,NOP14-AS1,SH3BP2	-0.136868	0.28531	0.5	0.279359
Barutcu_MCF-10A	BRCA luminal vs. basal	chr5_CD744	177960001	178320000	CLK4,COL23A1,ZNF354A,ZNF354B	0.127599	0.290609	0.5	0.280921
Barutcu_MCF-10A	BRCA luminal vs. basal	chr12_CD33	7280001	7520000	CLSTN3,PEX5,RBP5	-0.0334097	0.33246	0.333333	0.281478
Barutcu_MCF-10A	BRCA luminal vs. basal	chr1_CD200	46120001	46360000	GPBP1L1,IPP,MAST2,TMEM69	0.0469567	0.311183	0.25	0.281666
Barutcu_MCF-10A	BRCA luminal vs. basal	chr15_CD226	74640001	74920000	ARID3B,CLK3,SEMA7A,UBL7	0.213636	0.264162	0.5	0.281666
Barutcu_MCF-10A	BRCA luminal vs. basal	chr22_CD67	31360001	31560000	INPP5J,MORC2,RNF185,SELM,SMTN,TUG1	-0.443735	0.165521	0.5	0.281666
Barutcu_MCF-10A	BRCA luminal vs. basal	chr3_CD616	149960001	150320000	EIF2A,SERP1,TSC22D2	0.0813182	0.304104	0	0.281666
Barutcu_MCF-10A	BRCA luminal vs. basal	chr10_CD304	75480001	75560000	BMS1P4,CHCHD1,FUT11,SEC24C,ZSWIM8	-0.336629	0.220771	1	0.282101
Barutcu_MCF-10A	BRCA luminal vs. basal	chr19_CD75	16120001	16320000	AP1M1,FAM32A,HSH2D,RAB8A,TPM4	-0.0731485	0.297318	0.2	0.282101
Barutcu_MCF-10A	BRCA luminal vs. basal	chr12_CD421	100400001	100600000	ACTR6,GOLGA2P5,UHRF1BP1L	-0.604847	0.175	0.666667	0.283077
Barutcu_MCF-10A	BRCA luminal vs. basal	chr16_CD54	11680001	12040000	GSPT1,LITAF,RSL1D1,SNN,TXNDC11,ZC3H7A	-0.071784	0.296086	0.5	0.283077
Barutcu_MCF-10A	BRCA luminal vs. basal	chr2_CD746	175240001	175400000	CIR1,GPR155,SCRN3	-0.292517	0.257582	1	0.283077
Barutcu_MCF-10A	BRCA luminal vs. basal	chr4_CD72	17520001	17840000	DCAF16,LAP3,MED28,NCAPG	0.388158	0.186372	0.5	0.283077
Barutcu_MCF-10A	BRCA luminal vs. basal	chr6_CD180	39560001	39920000	DAAM2,KIF6,MOCS1	-0.332864	0.256896	1	0.283077
Barutcu_MCF-10A	BRCA luminal vs. basal	chr8_CD45	11560001	11920000	CTSB,FDFT1,NEIL2	0.00313302	0.341952	0.666667	0.283077
Barutcu_MCF-10A	BRCA luminal vs. basal	chr19_CD26	6320001	6720000	ALKBH7,CLPP,CRB3,DENND1C,GTF2F1,KHSRP,SLC25A23,TNFSF9,TUBB4A	0.117956	0.26492	0.444444	0.283587
Barutcu_MCF-10A	BRCA luminal vs. basal	chr1_CD568	156720001	157040000	ARHGEF11,HDGF,PEAR1,PRCC,SH2D2A	0.550539	0.157114	0.2	0.284203
Barutcu_MCF-10A	BRCA luminal vs. basal	chr11_CD307	77320001	77560000	AAMDC,CLNS1A,RSF1	-0.0512887	0.304078	0.666667	0.284203
Barutcu_MCF-10A	BRCA luminal vs. basal	chr12_CD392	93840001	94120000	CRADD,MRPL42,SOCS2	-0.531189	0.195446	0.666667	0.284203
Barutcu_MCF-10A	BRCA luminal vs. basal	chr5_CD619	148680001	149000000	ARHGEF37,CSNK1A1,GRPEL2,MIR143HG,PCYOX1L	-0.552378	0.179336	0.8	0.284858
Barutcu_MCF-10A	BRCA luminal vs. basal	chr17_CD165	42240001	42480000	ASB16,ASB16-AS1,ATXN7L3,FAM171A2,GRN,SLC25A39,TMUB2,UBTF	-0.0810869	0.301948	0.5	0.285049
Barutcu_MCF-10A	BRCA luminal vs. basal	chr14_CD129	50760001	51000000	ATL1,ATP5S,CDKL1,L2HGDH,MAP4K5	0.0324943	0.307067	0.6	0.285783
Barutcu_MCF-10A	BRCA luminal vs. basal	chr1_CD120	27280001	27440000	C1orf172,FAM46B,TRNP1	0.0582728	0.301521	0.333333	0.287517
Barutcu_MCF-10A	BRCA luminal vs. basal	chr12_CD210	51120001	51520000	ATF1,CSRNP2,LETMD1,METTL7A,SLC11A2	-0.292316	0.218454	0.8	0.287517
Barutcu_MCF-10A	BRCA luminal vs. basal	chr17_CD298	73920001	74000000	ACOX1,CDK3,FBF1,TEN1	0.250548	0.24166	0.25	0.287517
Barutcu_MCF-10A	BRCA luminal vs. basal	chr17_CD80	18480001	18640000	FOXO3B,TRIM16L,ZNF286B	0.497578	0.204001	0	0.287517
Barutcu_MCF-10A	BRCA luminal vs. basal	chr12_CD504	120880001	121040000	COQ5,DYNLL1,GATC,POP5,RNF10,SRSF9,TRIAP1	0.0317383	0.309983	0.285714	0.28822
Barutcu_MCF-10A	BRCA luminal vs. basal	chr17_CD74	17080001	17200000	COPS3,FLCN,PLD6	0.122352	0.289459	0.333333	0.28822
Barutcu_MCF-10A	BRCA luminal vs. basal	chr22_CD56	29040001	29240000	CCDC117,CHEK2,HSCB,TTC28,XBP1	-0.6965	0.136718	0.8	0.28822
Barutcu_MCF-10A	BRCA luminal vs. basal	chr1_CD287	66920001	67400000	MIER1,SGIP1,WDR78	-0.591372	0.202345	1	0.289659
Barutcu_MCF-10A	BRCA luminal vs. basal	chr13_CD139	50520001	50720000	DLEU1,DLEU2,TRIM13	0.152678	0.278563	0.333333	0.289659
Barutcu_MCF-10A	BRCA luminal vs. basal	chr14_CD64	35480001	35640000	FAM177A1,KIAA0391,PPP2R3C	-0.149157	0.280255	0.666667	0.289659
Barutcu_MCF-10A	BRCA luminal vs. basal	chr16_CD15	2360001	2600000	ABCA17P,ABCA3,AMDHD2,ATP6V0C,C16orf59,CCNF,CEMP1,PDPK1,TBC1D24	-0.159516	0.268877	0.555556	0.289659
Barutcu_MCF-10A	BRCA luminal vs. basal	chr20_CD141	36520001	36680000	RPRD1B,TTI1,VSTM2L	0.145927	0.277317	0.333333	0.290782
Barutcu_MCF-10A	BRCA luminal vs. basal	chr9_CD298	99120001	99440000	AAED1,CDC14B,HABP4,SLC35D2,ZNF367	0.355492	0.210088	0.2	0.290782
Barutcu_MCF-10A	BRCA luminal vs. basal	chr10_CD238	60080001	60560000	BICC1,FAM133CP,TFAM,UBE2D1	0.151227	0.271703	0.25	0.290877
Barutcu_MCF-10A	BRCA luminal vs. basal	chr9_CD148	35600001	35760000	ARHGEF39,CCDC107,CD72,CREB3,GBA2,MSMP,RGP1,RMRP,SIT1,TESK1,TLN1,TPM2	0.359715	0.139643	0.333333	0.290877
Barutcu_MCF-10A	BRCA luminal vs. basal	chr2_CD476	113960001	114240000	CBWD2,LOC654433,PAX8	-0.378962	0.243582	1	0.291087
Barutcu_MCF-10A	BRCA luminal vs. basal	chr3_CD200	46800001	47200000	CCDC12,NBEAL2,PTH1R	-0.497147	0.199755	1	0.291588
Barutcu_MCF-10A	BRCA luminal vs. basal	chr7_CD316	72920001	73120000	BAZ1B,BCL7B,DNAJC30,MLXIPL,TBL2,VPS37D,WBSCR22	-0.195932	0.253735	0.428571	0.291588
Barutcu_MCF-10A	BRCA luminal vs. basal	chr8_CD112	27440001	27640000	CCDC25,CLU,ESCO2,SCARA3	0.117563	0.278967	0.5	0.291588
Barutcu_MCF-10A	BRCA luminal vs. basal	chr2_CD410	96640001	96920000	ADRA2B,DUSP2,FAHD2CP,GPAT2,LOC285033,STARD7	0.505701	0.162761	0.166667	0.295378
Barutcu_MCF-10A	BRCA luminal vs. basal	chr1_CD363	84920001	85080000	CTBS,GNG5,RPF1	-0.0290602	0.311985	0.666667	0.29591
Barutcu_MCF-10A	BRCA luminal vs. basal	chr5_CD575	138760001	139000000	DNAJC18,ECSCR,TMEM173,UBE2D2	-0.408697	0.206096	1	0.298168
Barutcu_MCF-10A	BRCA luminal vs. basal	chr10_CD187	46480001	47160000	FAM35BP,GPRIN2,HNRNPA1P33,SYT15	0.839166	0.120456	0.25	0.29854
Barutcu_MCF-10A	BRCA luminal vs. basal	chr12_CD550	132240001	132480000	EP400,MMP17,PUS1,ULK1	-0.515539	0.179571	0.75	0.298654
Barutcu_MCF-10A	BRCA luminal vs. basal	chr7_CD547	128600001	128800000	LOC407835,TNPO3,TPI1P2,TSPAN33	0.678405	0.144158	0	0.299039
Barutcu_MCF-10A	BRCA luminal vs. basal	chr6_CD87	17960001	18160000	KDM1B,KIF13A,NHLRC1,TPMT	0.150825	0.259712	0.25	0.301547
Barutcu_MCF-10A	BRCA luminal vs. basal	chr10_CD280	70520001	70760000	DDX21,DDX50,KIAA1279,STOX1	-0.122215	0.286934	0.5	0.302572
Barutcu_MCF-10A	BRCA luminal vs. basal	chr20_CD143	36840001	37080000	KIAA1755,SNHG11,SNHG17	0.381232	0.21029	0.333333	0.302572
Barutcu_MCF-10A	BRCA luminal vs. basal	chr7_CD442	102360001	102720000	ARMC10,FAM185A,FBXL13,LRRC17	-0.578833	0.176023	0.5	0.302572
Barutcu_MCF-10A	BRCA luminal vs. basal	chr1_CD542	151560001	151840000	C2CD4D,MRPL9,OAZ3,RORC,SNX27,TDRKH	-0.0486262	0.308787	0.5	0.302756
Barutcu_MCF-10A	BRCA luminal vs. basal	chr1_CD567	156360001	156720000	APOA1BP,CRABP2,GPATCH4,IQGAP3,ISG20L2,MEF2D,MRPL24,NES,RRNAD1	0.165728	0.215648	0.444444	0.303044
Barutcu_MCF-10A	BRCA luminal vs. basal	chr15_CD216	72600001	72920000	ARIH1,CELF6,HEXA,HEXA-AS1	-0.466525	0.196414	0.75	0.303201
Barutcu_MCF-10A	BRCA luminal vs. basal	chr12_CD457	110240001	110480000	ANKRD13A,GIT2,GLTP,TCHP,TRPV4	0.309499	0.201921	0.2	0.303253
Barutcu_MCF-10A	BRCA luminal vs. basal	chr5_CD174	40680001	40880000	CARD6,PRKAA1,PTGER4,RPL37,TTC33	0.258912	0.234104	0	0.303737
Barutcu_MCF-10A	BRCA luminal vs. basal	chr11_CD448	111960001	112160000	BCO2,IL18,PTS	0.307197	0.22657	0.333333	0.304439
Barutcu_MCF-10A	BRCA luminal vs. basal	chr22_CD101	38920001	39080000	CBY1,FAM227A,TOMM22	0.146815	0.271549	0.333333	0.304439
Barutcu_MCF-10A	BRCA luminal vs. basal	chr7_CD32	6240001	6520000	CYTH3,DAGLB,FAM220A,RAC1	0.0664773	0.285875	0.25	0.305461
Barutcu_MCF-10A	BRCA luminal vs. basal	chr1_CD18	3520001	3600000	MEGF6,TP73,TPRG1L,WRAP73	-0.369023	0.21667	0.75	0.305556
Barutcu_MCF-10A	BRCA luminal vs. basal	chr12_CD195	48400001	48600000	ASB8,C12orf68,PFKM,SENP1	-0.379152	0.21366	0.75	0.30575
Barutcu_MCF-10A	BRCA luminal vs. basal	chr17_CD137	35760001	36000000	ACACA,DUSP14,SYNRG,TADA2A	-0.101058	0.288506	0.5	0.305909
Barutcu_MCF-10A	BRCA luminal vs. basal	chr1_CD779	205040001	205320000	DSTYK,NUAK2,RBBP5,TMCC2,TMEM81	0.551954	0.15283	0.4	0.307604
Barutcu_MCF-10A	BRCA luminal vs. basal	chr12_CD212	51600001	51800000	BIN2,DAZAP2,GALNT6,POU6F1,SLC4A8,SMAGP	-0.786158	0.102735	0.666667	0.307604
Barutcu_MCF-10A	BRCA luminal vs. basal	chr15_CD179	64200001	64400000	DAPK2,FAM96A,SNX1	-0.118976	0.267661	0.333333	0.307604
Barutcu_MCF-10A	BRCA luminal vs. basal	chr15_CD245	78840001	79240000	ADAMTS7,CHRNA5,CTSH,MORF4L1	0.824594	0.111469	0	0.307604
Barutcu_MCF-10A	BRCA luminal vs. basal	chr20_CD128	34040001	34320000	CEP250,CPNE1,ERGIC3,FER1L4,NFS1,RBM12,ROMO1,SPAG4	0.144799	0.24472	0.25	0.307604
Barutcu_MCF-10A	BRCA luminal vs. basal	chr21_CD113	38320001	38480000	HLCS,PIGP,RIPPLY3,TTC3	-0.224999	0.245492	1	0.307604
Barutcu_MCF-10A	BRCA luminal vs. basal	chr22_CD32	24320001	24560000	CABIN1,DDT,GSTT1,GSTT2	-0.349163	0.194492	0.75	0.307604
Barutcu_MCF-10A	BRCA luminal vs. basal	chr3_CD522	127280001	127640000	ABTB1,MCM2,MGLL,PODXL2,TPRA1	0.282649	0.181623	0.4	0.307604
Barutcu_MCF-10A	BRCA luminal vs. basal	chr11_CD330	82600001	82800000	C11orf82,PRCP,RAB30	-0.347732	0.228686	0.666667	0.307735
Barutcu_MCF-10A	BRCA luminal vs. basal	chr14_CD125	50040001	50320000	DNAAF2,KLHDC1,KLHDC2,LRR1,MGAT2,NEMF,POLE2,RPL36AL,RPS29	-0.234781	0.217954	0.555556	0.308009
Barutcu_MCF-10A	BRCA luminal vs. basal	chr12_CD286	68960001	69160000	NUP107,RAP1B,SLC35E3	-0.0681835	0.291439	0.666667	0.308038
Barutcu_MCF-10A	BRCA luminal vs. basal	chr19_CD147	34640001	34880000	GPI,KIAA0355,LSM14A	0.420795	0.177968	0.333333	0.308038
Barutcu_MCF-10A	BRCA luminal vs. basal	chr1_CD367	85560001	85760000	BCL10,C1orf52,SYDE2	-0.243164	0.254994	0.666667	0.308162
Barutcu_MCF-10A	BRCA luminal vs. basal	chr11_CD220	57440001	57600000	C11orf31,CTNND1,MED19,TMX2	0.0263528	0.313925	0.25	0.308162
Barutcu_MCF-10A	BRCA luminal vs. basal	chr12_CD214	51960001	52360000	ACVR1B,ACVRL1,FIGNL2,SCN8A	-0.419126	0.212446	1	0.308219
Barutcu_MCF-10A	BRCA luminal vs. basal	chr12_CD475	113760001	114400000	PLBD2,SDS,SDSL,SLC8B1	-0.357506	0.20216	1	0.308417
Barutcu_MCF-10A	BRCA luminal vs. basal	chr3_CD48	12080001	12560000	PPARG,SYN2,TIMP4,TSEN2	-0.517167	0.195847	0.75	0.308417
Barutcu_MCF-10A	BRCA luminal vs. basal	chr12_CD30	6640001	6840000	ACRBP,CHD4,COPS7A,GAPDH,IFFO1,ING4,LPAR5,NOP2,ZNF384	0.28742	0.174391	0.333333	0.308754
Barutcu_MCF-10A	BRCA luminal vs. basal	chr1_CD142	33520001	33920000	ADC,PHC2,TRIM62,ZNF362	-0.236352	0.235785	0.5	0.309799
Barutcu_MCF-10A	BRCA luminal vs. basal	chr10_CD279	70280001	70520000	CCAR1,SLC25A16,TET1	0.242168	0.239853	0.333333	0.309799
Barutcu_MCF-10A	BRCA luminal vs. basal	chr6_CD54	10680001	10840000	C6orf52,MAK,PAK1IP1,TMEM14B,TMEM14C	0.169257	0.251497	0.2	0.309799
Barutcu_MCF-10A	BRCA luminal vs. basal	chr8_CD94	22880001	23120000	CHMP7,TNFRSF10A,TNFRSF10B,TNFRSF10C,TNFRSF10D	0.0021837	0.301947	0.4	0.309799
Barutcu_MCF-10A	BRCA luminal vs. basal	chr17_CD167	42600001	42800000	C17orf104,CCDC43,DBF4B,FZD2	0.227225	0.241458	0.5	0.310517
Barutcu_MCF-10A	BRCA luminal vs. basal	chr1_CD56	12080001	12320000	TNFRSF1B,TNFRSF8,VPS13D	0.288034	0.227459	0.333333	0.310777
Barutcu_MCF-10A	BRCA luminal vs. basal	chr17_CD176	45240001	45560000	CDC27,EFCAB13,ITGB3,NFE2L3P2	-0.217078	0.263878	0.75	0.310777
Barutcu_MCF-10A	BRCA luminal vs. basal	chr22_CD58	29440001	29760000	EMID1,EWSR1,GAS2L1,KREMEN1,RHBDD3	0.0595804	0.279671	0.4	0.310777
Barutcu_MCF-10A	BRCA luminal vs. basal	chr15_CD89	43880001	44040000	CATSPER2,CATSPER2P1,CKMT1A,CKMT1B,PDIA3,PPIP5K1	-0.12218	0.276591	0.5	0.310801
Barutcu_MCF-10A	BRCA luminal vs. basal	chr2_CD671	158080001	158560000	ACVR1C,CYTIP,ERMN,GALNT5	-0.535759	0.193682	0.5	0.310801
Barutcu_MCF-10A	BRCA luminal vs. basal	chr2_CD940	219080001	219320000	AAMP,ARPC2,CTDSP1,PNKD,SLC11A1,TMBIM1	0.178044	0.237735	0.333333	0.312268
Barutcu_MCF-10A	BRCA luminal vs. basal	chr1_CD504	118040001	118520000	FAM46C,GDAP2,WDR3	-0.136564	0.273229	0.333333	0.315314
Barutcu_MCF-10A	BRCA luminal vs. basal	chr19_CD35	8360001	8640000	ANGPTL4,CD320,HNRNPM,KANK3,MARCH2,NDUFA7,PRAM1,RAB11B,RPS28,ZNF414	-0.00287501	0.316055	0.7	0.315314
Barutcu_MCF-10A	BRCA luminal vs. basal	chr3_CD711	172160001	172520000	ECT2,NCEH1,TNFSF10	-0.222193	0.238931	0.666667	0.315314
Barutcu_MCF-10A	BRCA luminal vs. basal	chr12_CD275	66520001	66800000	HELB,IRAK3,LLPH,TMBIM4	-0.391789	0.205942	0.75	0.315676
Barutcu_MCF-10A	BRCA luminal vs. basal	chr7_CD26	5200001	5480000	SLC29A4,TNRC18,WIPI2	0.312812	0.214086	0.333333	0.315676
Barutcu_MCF-10A	BRCA luminal vs. basal	chr5_CD275	64840001	65120000	CENPK,NLN,PPWD1,SGTB,TRAPPC13,TRIM23	-0.0593828	0.298691	0.5	0.31678
Barutcu_MCF-10A	BRCA luminal vs. basal	chr12_CD177	44120001	44320000	IRAK4,PUS7L,TMEM117,TWF1	-0.0875668	0.287168	0.75	0.317912
Barutcu_MCF-10A	BRCA luminal vs. basal	chr14_CD288	88400001	88880000	GALC,GPR65,SPATA7	-0.495036	0.194821	1	0.318185
Barutcu_MCF-10A	BRCA luminal vs. basal	chr1_CD141	33280001	33520000	AK2,FNDC5,RNF19B,S100PBP,TMEM54,YARS	0.333893	0.166968	0.333333	0.318861
Barutcu_MCF-10A	BRCA luminal vs. basal	chr1_CD770	202560001	203000000	ADIPOR1,CYB5R1,KDM5B,KLHL12,PPFIA4,RABIF,TMEM183A	0.0145928	0.295604	0.571429	0.318861
Barutcu_MCF-10A	BRCA luminal vs. basal	chr17_CD320	79240001	79520000	ACTG1,BAHCC1,C17orf70,FSCN2,SLC38A10	-0.127108	0.270031	0.2	0.318861
Barutcu_MCF-10A	BRCA luminal vs. basal	chr7_CD553	129680001	129880000	KLHDC10,TMEM209,ZC3HC1	0.0761005	0.27161	0.666667	0.318861
Barutcu_MCF-10A	BRCA luminal vs. basal	chr8_CD150	37600001	37920000	BRF2,EIF4EBP1,GPR124,LOC728024,PROSC,RAB11FIP1	-0.226557	0.224548	0.833333	0.318861
Barutcu_MCF-10A	BRCA luminal vs. basal	chr1_CD763	201400001	201680000	CSRP1,NAV1,PHLDA3,RPS10P7	-0.375665	0.191454	1	0.319458
Barutcu_MCF-10A	BRCA luminal vs. basal	chr15_CD271	84880001	85360000	ALPK3,GOLGA6L5,LOC388152,NMB,SCAND2P,SEC11A,WDR73,ZNF592,ZSCAN2	0.104073	0.246375	0.444444	0.319458
Barutcu_MCF-10A	BRCA luminal vs. basal	chr3_CD39	9760001	10000000	ARPC4,BRPF1,CAMK1,CRELD1,IL17RC,IL17RE,JAGN1,OGG1,PRRT3,RPUSD3,TADA3,TTLL3	-0.0713054	0.282106	0.5	0.319458
Barutcu_MCF-10A	BRCA luminal vs. basal	chr4_CD739	170520001	170680000	C4orf27,CLCN3,NEK1	-0.233274	0.236271	0.666667	0.319458
Barutcu_MCF-10A	BRCA luminal vs. basal	chr17_CD23	4920001	5120000	SLC52A1,USP6,ZFP3,ZNF232,ZNF594	0.0604514	0.279747	0.6	0.319765
Barutcu_MCF-10A	BRCA luminal vs. basal	chr17_CD220	54880001	55240000	AKAP1,C17orf67,COIL,DGKE,SCPEP1,TRIM25	0.238737	0.2107	0.333333	0.320573
Barutcu_MCF-10A	BRCA luminal vs. basal	chr10_CD305	75560001	75720000	C10orf55,CAMK2G,NDST2,PLAU	0.0920875	0.268192	0.25	0.320929
Barutcu_MCF-10A	BRCA luminal vs. basal	chr7_CD34	6600001	6800000	C7orf26,PMS2CL,ZDHHC4,ZNF12,ZNF853	-0.208564	0.239429	0.6	0.320929
Barutcu_MCF-10A	BRCA luminal vs. basal	chr16_CD322	88880001	89080000	CBFA2T3,GALNS,TRAPPC2L	-0.265484	0.233849	0.333333	0.321225
Barutcu_MCF-10A	BRCA luminal vs. basal	chr20_CD17	3680001	3880000	AP5S1,C20orf27,CDC25B,CENPB,HSPA12B,MAVS,PANK2,SIGLEC1,SPEF1	-0.264501	0.201532	0.555556	0.322458
Barutcu_MCF-10A	BRCA luminal vs. basal	chr15_CD97	45760001	45960000	BLOC1S6,HMGN2P46,SLC30A4,SQRDL	-0.387488	0.194275	1	0.324391
Barutcu_MCF-10A	BRCA luminal vs. basal	chr12_CD202	49920001	50040000	FAM186B,MCRS1,PRPF40B	-0.135782	0.273949	1	0.324639
Barutcu_MCF-10A	BRCA luminal vs. basal	chr17_CD180	46080001	46240000	CBX1,COPZ2,NFE2L1,SNX11	-0.255217	0.204158	0.75	0.324639
Barutcu_MCF-10A	BRCA luminal vs. basal	chr16_CD227	66600001	66920000	CMTM3,CMTM4,DYNC1LI2,NAE1,PDP2	0.179016	0.227202	0.4	0.324962
Barutcu_MCF-10A	BRCA luminal vs. basal	chr1_CD541	151280001	151560000	CGN,PI4KB,POGZ,PSMB4,RFX5,SELENBP1,TUFT1	-0.168718	0.221483	0.571429	0.325244
Barutcu_MCF-10A	BRCA luminal vs. basal	chr12_CD41	9040001	9200000	KLRG1,M6PR,PHC1	0.104789	0.268614	0	0.325939
Barutcu_MCF-10A	BRCA luminal vs. basal	chr17_CD25	5320001	5720000	C1QBP,DERL2,DHX33,LOC728392,MIS12,NLRP1,NUP88,RPAIN	0.168285	0.217131	0.25	0.326158
Barutcu_MCF-10A	BRCA luminal vs. basal	chr10_CD408	99160001	99440000	EXOSC1,MMS19,MORN4,PGAM1,PI4K2A,RRP12,UBTD1,ZDHHC16	-0.0317358	0.297345	0.5	0.326181
Barutcu_MCF-10A	BRCA luminal vs. basal	chr19_CD65	14040001	14240000	DCAF15,IL27RA,LOC113230,PALM3,PODNL1,PRKACA,RFX1,SAMD1	-0.145232	0.253971	0.5	0.326662
Barutcu_MCF-10A	BRCA luminal vs. basal	chr12_CD14	2680001	3000000	FKBP4,FOXM1,ITFG2,NRIP2,RHNO1	0.431413	0.149402	0.4	0.32672
Barutcu_MCF-10A	BRCA luminal vs. basal	chr7_CD197	43760001	44040000	BLVRA,COA1,MRPS24,SPDYE1,UBE2D4,URGCP	-0.198873	0.225379	0.833333	0.32706
Barutcu_MCF-10A	BRCA luminal vs. basal	chr17_CD196	49240001	49360000	MBTD1,NME2,UTP18	0.161069	0.241491	0.333333	0.329272
Barutcu_MCF-10A	BRCA luminal vs. basal	chr17_CD29	6360001	6560000	C17orf100,KIAA0753,MED31,PITPNM3,TXNDC17	0.282204	0.20554	0.4	0.329272
Barutcu_MCF-10A	BRCA luminal vs. basal	chr2_CD412	97240001	97840000	ANKRD23,ANKRD36,ANKRD39,CNNM3,CNNM4,FAHD2B,KANSL3,LMAN2L,SEMA4C	-0.163998	0.235407	0.555556	0.329832
Barutcu_MCF-10A	BRCA luminal vs. basal	chr10_CD474	115440001	115880000	DCLRE1A,NHLRC2,PLEKHS1	-0.0243359	0.301372	0.333333	0.329876
Barutcu_MCF-10A	BRCA luminal vs. basal	chr10_CD301	74960001	75280000	ANXA7,DNAJC9,MRPS16,MSS51,PPP3CB,TTC18	-0.368565	0.177446	0.666667	0.329984
Barutcu_MCF-10A	BRCA luminal vs. basal	chr11_CD459	114160001	114400000	C11orf71,NNMT,RBM7,REXO2	0.265745	0.199166	0.5	0.329984
Barutcu_MCF-10A	BRCA luminal vs. basal	chr12_CD443	106480001	106760000	CKAP4,NUAK1,POLR3B,TCP11L2	-0.319374	0.206106	0.5	0.330189
Barutcu_MCF-10A	BRCA luminal vs. basal	chr1_CD466	109960001	110320000	AMIGO1,AMPD2,ATXN7L2,CYB561D1,GNAI3,GSTM2,GSTM3,GSTM4,GSTM5,PSMA5,SYPL2	-0.484391	0.115763	0.545455	0.330352
Barutcu_MCF-10A	BRCA luminal vs. basal	chr15_CD208	70960001	71160000	LARP6,LRRC49,UACA	-0.0118903	0.303499	0.666667	0.330625
Barutcu_MCF-10A	BRCA luminal vs. basal	chr19_CD94	19760001	20600000	ATP13A1,LINC00663,LOC284441,ZNF101,ZNF14,ZNF253,ZNF486,ZNF506,ZNF682,ZNF90,ZNF93	-0.232863	0.215742	0.636364	0.330625
Barutcu_MCF-10A	BRCA luminal vs. basal	chr7_CD404	93400001	93720000	BET1,GNG11,TFPI2	-0.411952	0.198363	0.666667	0.330625
Barutcu_MCF-10A	BRCA luminal vs. basal	chr2_CD288	63800001	64120000	LOC388955,MDH1,UGP2,WDPCP	0.484283	0.146256	0	0.332225
Barutcu_MCF-10A	BRCA luminal vs. basal	chr16_CD20	3560001	3720000	DNASE1,NLRC3,SLX4	-0.339066	0.233378	0.666667	0.335055
Barutcu_MCF-10A	BRCA luminal vs. basal	chr12_CD199	49200001	49320000	CACNB3,DDX23,FKBP11,RND1	-0.71608	0.102251	0.75	0.335421
Barutcu_MCF-10A	BRCA luminal vs. basal	chr15_CD228	75280001	75560000	C15orf39,PPCDC,SCAMP5	0.163438	0.235783	0.666667	0.33729
Barutcu_MCF-10A	BRCA luminal vs. basal	chr9_CD404	123520001	123920000	C5,CNTRL,FBXW2,LOC100288842,PHF19,PSMD5,PSMD5-AS1,TRAF1	-0.0888301	0.272471	0.625	0.33729
Barutcu_MCF-10A	BRCA luminal vs. basal	chr1_CD462	109000001	109240000	FAM102B,HENMT1,PRPF38B	0.445515	0.14932	0.333333	0.3376
Barutcu_MCF-10A	BRCA luminal vs. basal	chr11_CD233	60720001	60960000	CD5,CD6,VPS37C	0.299066	0.217633	0.333333	0.338328
Barutcu_MCF-10A	BRCA luminal vs. basal	chr22_CD12	19320001	19440000	C22orf39,HIRA,MRPL40	0.0985128	0.257764	0.666667	0.338328
Barutcu_MCF-10A	BRCA luminal vs. basal	chr22_CD59	29760001	29920000	AP1B1,NEFH,RFPL1S	-0.235642	0.241137	0.666667	0.338328
Barutcu_MCF-10A	BRCA luminal vs. basal	chr10_CD431	103800001	104120000	C10orf76,GBF1,HPS6,LDB1,NOLC1,PPRC1	-0.00225349	0.297449	0.666667	0.339165
Barutcu_MCF-10A	BRCA luminal vs. basal	chr2_CD411	96920001	97240000	ARID5A,CIAO1,ITPRIPL1,NCAPH,NEURL3,SNRNP200,TMEM127	0.540158	0.097825	0.142857	0.339581
Barutcu_MCF-10A	BRCA luminal vs. basal	chr3_CD49	12560001	13120000	CAND2,IQSEC1,MKRN2,RAF1,RPL32	0.183718	0.222102	0.2	0.339632
Barutcu_MCF-10A	BRCA luminal vs. basal	chr1_CD187	43240001	43400000	CCDC23,ERMAP,ZNF691	0.112558	0.246407	0.333333	0.339829
Barutcu_MCF-10A	BRCA luminal vs. basal	chr12_CD494	118440001	118640000	PEBP1,RFC5,VSIG10,WSB2	0.0850183	0.255372	0.5	0.339829
Barutcu_MCF-10A	BRCA luminal vs. basal	chr15_CD185	65200001	65600000	ANKDD1A,CILP,CLPX,MTFMT,PARP16,PDCD7,RASL12,SPG21	-0.216176	0.214986	0.375	0.339829
Barutcu_MCF-10A	BRCA luminal vs. basal	chr18_CD315	77600001	78000000	ADNP2,HSBP1L1,PARD6G,PARD6G-AS1,PQLC1,RBFA,TXNL4A	-0.106591	0.257927	0.285714	0.340264
Barutcu_MCF-10A	BRCA luminal vs. basal	chr19_CD163	38880001	39120000	EIF3K,FAM98C,MAP4K1,RASGRP4,RYR1	0.430672	0.168309	0.4	0.341013
Barutcu_MCF-10A	BRCA luminal vs. basal	chr22_CD100	38760001	38920000	DDX17,KDELR3,LOC400927	0.556257	0.147461	0.333333	0.341013
Barutcu_MCF-10A	BRCA luminal vs. basal	chr1_CD646	173640001	173840000	CENPL,DARS2,GAS5,KLHL20,ZBTB37	0.118652	0.24177	0.4	0.341537
Barutcu_MCF-10A	BRCA luminal vs. basal	chr7_CD598	140200001	140440000	ADCK2,DENND2A,NDUFB2,NDUFB2-AS1	0.197055	0.229028	0.25	0.341625
Barutcu_MCF-10A	BRCA luminal vs. basal	chr2_CD864	201920001	202080000	CASP10,CFLAR,FAM126B,NDUFB3	0.294035	0.20333	0	0.342294
Barutcu_MCF-10A	BRCA luminal vs. basal	chr1_CD122	27640001	28000000	AHDC1,FCN3,FGR,GPR3,IFI6,MAP3K6,SYTL1,TMEM222,WASF2	0.322145	0.146063	0.222222	0.342588
Barutcu_MCF-10A	BRCA luminal vs. basal	chr11_CD468	116600001	117200000	BACE1,BUD13,CEP164,PAFAH1B2,PCSK7,RNF214,SIDT2,SIK3,TAGLN,ZNF259	0.0262396	0.259809	0.5	0.342588
Barutcu_MCF-10A	BRCA luminal vs. basal	chr12_CD204	50160001	50240000	BCDIN3D,BCDIN3D-AS1,NCKAP5L	-0.518281	0.18191	1	0.342588
Barutcu_MCF-10A	BRCA luminal vs. basal	chr19_CD195	46880001	47120000	CALM3,CCDC8,PNMAL1,PNMAL2	0.0804212	0.258987	0.25	0.342588
Barutcu_MCF-10A	BRCA luminal vs. basal	chr22_CD31	23920001	24320000	CHCHD10,DDTL,DERL3,GUSBP11,MIF,MMP11,SLC2A11,SMARCB1,ZNF70	0.108697	0.229992	0.444444	0.342588
Barutcu_MCF-10A	BRCA luminal vs. basal	chr22_CD65	31000001	31160000	DUSP18,OSBP2,PES1,SLC35E4,TCN2	0.288134	0.194465	0.4	0.342588
Barutcu_MCF-10A	BRCA luminal vs. basal	chr15_CD90	44040001	44160000	ELL3,HYPK,MFAP1,SERF2,WDR76	-0.105106	0.250133	0.8	0.342968
Barutcu_MCF-10A	BRCA luminal vs. basal	chr19_CD233	55360001	55600000	EPS8L1,NLRP2,RDH13	-0.224801	0.22941	0.333333	0.342968
Barutcu_MCF-10A	BRCA luminal vs. basal	chr5_CD716	172360001	172600000	ATP6V0E1,BNIP1,CREBRF,RPL26L1	-0.347641	0.179591	0.75	0.342968
Barutcu_MCF-10A	BRCA luminal vs. basal	chr17_CD17	3400001	3600000	CTNS,EMC6,P2RX5,SHPK,TAX1BP3,TRPV1	0.174978	0.219116	0.5	0.345629
Barutcu_MCF-10A	BRCA luminal vs. basal	chr7_CD135	29920001	30240000	C7orf41,FKBP14,PLEKHA8,SCRN1	-0.0751891	0.273501	0.5	0.346002
Barutcu_MCF-10A	BRCA luminal vs. basal	chr9_CD354	111720001	112160000	CTNNAL1,EPB41L4B,TMEM245	-0.0809442	0.269078	0.333333	0.346908
Barutcu_MCF-10A	BRCA luminal vs. basal	chr9_CD440	132360001	132640000	ASB6,C9orf78,NTMT1,PRRX2,PTGES,TOR1A,TOR1B,USP20	-0.0392052	0.279005	0.625	0.346908
Barutcu_MCF-10A	BRCA luminal vs. basal	chr15_CD224	74200001	74400000	LOXL1,PML,STOML1	-0.160633	0.233988	0.333333	0.347749
Barutcu_MCF-10A	BRCA luminal vs. basal	chr2_CD113	24160001	24360000	C2orf44,FAM228B,FKBP1B,MFSD2B,SF3B14,TP53I3	0.424447	0.146675	0.333333	0.347749
Barutcu_MCF-10A	BRCA luminal vs. basal	chr7_CD107	23560001	23760000	CCDC126,CLK2P,FAM221A,TRA2A	-0.311908	0.211548	0.75	0.347749
Barutcu_MCF-10A	BRCA luminal vs. basal	chr16_CD226	66360001	66600000	BEAN1,CDH5,CKLF,CMTM1,TK2	-0.264883	0.205121	0.6	0.34833
Barutcu_MCF-10A	BRCA luminal vs. basal	chr3_CD65	16040001	16400000	DPH3,GALNT15,OXNAD1	-0.383469	0.204374	0.333333	0.348872
Barutcu_MCF-10A	BRCA luminal vs. basal	chr12_CD11	1920001	2160000	CACNA1C,CACNA2D4,DCP1B	-0.590254	0.168078	1	0.349929
Barutcu_MCF-10A	BRCA luminal vs. basal	chr20_CD125	33360001	33600000	ACSS2,GGT7,GSS,NCOA6	-0.15704	0.232544	0.75	0.349929
Barutcu_MCF-10A	BRCA luminal vs. basal	chr3_CD465	113640001	113880000	KIAA1407,QTRTD1,ZDHHC23	-0.150503	0.254479	0.333333	0.349929
Barutcu_MCF-10A	BRCA luminal vs. basal	chr5_CD570	137360001	137920000	BRD8,CDC23,CDC25C,EGR1,ETF1,FAM13B,FAM53C,HSPA9,KDM3B,KIF20A,NME5,REEP2	-0.231262	0.183154	0.666667	0.350698
Barutcu_MCF-10A	BRCA luminal vs. basal	chr11_CD194	47200001	47400000	ACP2,DDB2,MADD,NR1H3,PACSIN3	-0.032882	0.280708	0.6	0.352536
Barutcu_MCF-10A	BRCA luminal vs. basal	chr12_CD437	105280001	105520000	ALDH1L2,C12orf45,KIAA1033,SLC41A2	0.329481	0.17886	0.25	0.352536
Barutcu_MCF-10A	BRCA luminal vs. basal	chr20_CD186	47520001	47920000	ARFGEF2,CSE1L,DDX27,STAU1,ZFAS1,ZNFX1	0.0333116	0.267912	0.5	0.352536
Barutcu_MCF-10A	BRCA luminal vs. basal	chr2_CD276	61280001	61800000	AHSA2,C2orf74,KIAA1841,USP34,XPO1	0.313778	0.158462	0.2	0.352716
Barutcu_MCF-10A	BRCA luminal vs. basal	chr1_CD162	38200001	38320000	C1orf122,EPHA10,MANEAL,YRDC	-0.120417	0.252758	0.5	0.353113
Barutcu_MCF-10A	BRCA luminal vs. basal	chr1_CD431	101360001	101520000	DPH5,EXTL2,SLC30A7	0.0700488	0.252811	0.333333	0.353113
Barutcu_MCF-10A	BRCA luminal vs. basal	chr9_CD375	117080001	117400000	AKNA,ATP6V1G1,C9orf91,DFNB31	-0.343177	0.181064	0.75	0.353113
Barutcu_MCF-10A	BRCA luminal vs. basal	chr9_CD405	123920001	124240000	GSN,RAB14,STOM	-0.340147	0.161581	0.666667	0.353113
Barutcu_MCF-10A	BRCA luminal vs. basal	chr22_CD23	22080001	22320000	MAPK1,PPM1F,YPEL1	0.217049	0.219069	0	0.353449
Barutcu_MCF-10A	BRCA luminal vs. basal	chr14_CD190	65280001	65560000	CHURC1,FNTB,RAB15,SPTB	-0.242492	0.215041	0.75	0.354343
Barutcu_MCF-10A	BRCA luminal vs. basal	chr17_CD88	20920001	21200000	C17orf103,DHRS7B,MAP2K3,TMEM11,USP22	-0.016948	0.28144	0.6	0.354343
Barutcu_MCF-10A	BRCA luminal vs. basal	chr7_CD286	66440001	66800000	PMS2P4,SBDS,STAG3L4,TYW1	-0.0861111	0.25752	0.75	0.354343
Barutcu_MCF-10A	BRCA luminal vs. basal	chr12_CD517	124080001	124280000	ATP6V0A2,DDX55,DNAH10,EIF2B1,GTF2H3,TCTN2	-0.115625	0.246408	0.5	0.354373
Barutcu_MCF-10A	BRCA luminal vs. basal	chr7_CD645	150920001	151200000	ABCF2,CHPF2,NUB1,SMARCD3,WDR86	0.0925735	0.23989	0.4	0.354373
Barutcu_MCF-10A	BRCA luminal vs. basal	chr2_CD791	183560001	183920000	DNAJC10,FRZB,NCKAP1	-0.300384	0.17821	0.666667	0.354381
Barutcu_MCF-10A	BRCA luminal vs. basal	chr7_CD30	5760001	5960000	CCZ1,RNF216,ZNF815P	0.165706	0.229482	0.333333	0.354381
Barutcu_MCF-10A	BRCA luminal vs. basal	chr17_CD98	26360001	26680000	IFT20,NLK,TMEM97,TNFAIP1	-0.101776	0.249507	0.75	0.354813
Barutcu_MCF-10A	BRCA luminal vs. basal	chr1_CD564	155800001	155920000	GON4L,KIAA0907,RIT1,SYT11	0.0652432	0.246868	0.5	0.355294
Barutcu_MCF-10A	BRCA luminal vs. basal	chr16_CD260	74960001	75280000	LDHD,WDR59,ZFP1,ZNRF1	-0.232301	0.224675	0.25	0.355294
Barutcu_MCF-10A	BRCA luminal vs. basal	chr18_CD66	19160001	19520000	ABHD3,ESCO1,MIB1,SNRPD1	0.126034	0.224411	0.5	0.355294
Barutcu_MCF-10A	BRCA luminal vs. basal	chr1_CD584	160160001	160320000	COPA,DCAF8,NCSTN,PEA15,PEX19,SUMO1P3	-0.0303692	0.255965	0.333333	0.355333
Barutcu_MCF-10A	BRCA luminal vs. basal	chr22_CD69	31680001	31840000	DRG1,PATZ1,PIK3IP1	-0.406527	0.154899	0.666667	0.355847
Barutcu_MCF-10A	BRCA luminal vs. basal	chr14_CD5	20720001	20960000	APEX1,CCNB1IP1,OSGEP,PARP2,PNP,RPPH1,TEP1,TMEM55B,TTC5	0.129995	0.199483	0.444444	0.356152
Barutcu_MCF-10A	BRCA luminal vs. basal	chr2_CD872	203760001	204080000	CARF,NBEAL1,WDR12	-0.22674	0.234906	0.666667	0.357189
Barutcu_MCF-10A	BRCA luminal vs. basal	chr15_CD84	42560001	42760000	CAPN3,GANC,TMEM87A	-0.0703319	0.263346	0.333333	0.357213
Barutcu_MCF-10A	BRCA luminal vs. basal	chr1_CD198	45800001	45960000	MUTYH,TESK2,TOE1	0.0703676	0.247309	0.333333	0.361735
Barutcu_MCF-10A	BRCA luminal vs. basal	chr16_CD92	22320001	22480000	CDR2,RRN3P3,SMG1P1	-0.0311456	0.277561	0.666667	0.361735
Barutcu_MCF-10A	BRCA luminal vs. basal	chr11_CD224	58720001	58960000	DTX4,FAM111A,FAM111B	0.674743	0.10959	0.333333	0.362638
Barutcu_MCF-10A	BRCA luminal vs. basal	chr10_CD508	123680001	123760000	ATE1,NSMCE4A,TACC2	-0.209977	0.219166	0.666667	0.362922
Barutcu_MCF-10A	BRCA luminal vs. basal	chr15_CD215	72480001	72600000	GRAMD2,PARP6,PKM	0.493143	0.148015	0	0.36331
Barutcu_MCF-10A	BRCA luminal vs. basal	chr1_CD335	78400001	78600000	DNAJB4,FUBP1,GIPC2	-0.145134	0.238936	0.333333	0.363339
Barutcu_MCF-10A	BRCA luminal vs. basal	chr12_CD32	7000001	7280000	ATN1,C12orf57,C1R,C1RL,C1RL-AS1,C1S,EMG1,ENO2,LPCAT3,LRRC23,PHB2,PTPN6	0.0979814	0.213972	0.416667	0.363339
Barutcu_MCF-10A	BRCA luminal vs. basal	chr3_CD160	38360001	38560000	ACVR2B,ACVR2B-AS1,EXOG,XYLB	0.177293	0.228776	0.25	0.363339
Barutcu_MCF-10A	BRCA luminal vs. basal	chr6_CD158	34240001	34440000	NUDT3,PACSIN1,RPS10	0.341681	0.181285	0.333333	0.363339
Barutcu_MCF-10A	BRCA luminal vs. basal	chr17_CD247	61520001	61720000	ACE,CYB561,DCAF7,MAP3K3,TACO1	-0.123237	0.23178	0.6	0.363613
Barutcu_MCF-10A	BRCA luminal vs. basal	chr3_CD217	52000001	52240000	ABHD14A,ABHD14B,ACY1,ALAS1,DUSP7,PCBP4,POC1A,RPL29	0.0835773	0.224154	0.5	0.366071
Barutcu_MCF-10A	BRCA luminal vs. basal	chr8_CD96	23280001	23600000	ENTPD4,NKX3-1,SLC25A37	0.0137347	0.262503	0.666667	0.366368
Barutcu_MCF-10A	BRCA luminal vs. basal	chr1_CD625	169520001	169880000	C1orf112,F5,METTL18,SCYL3,SELE,SELL,SELP	0.0502669	0.24464	0.428571	0.36687
Barutcu_MCF-10A	BRCA luminal vs. basal	chr2_CD53	10840001	11120000	ATP6V1C2,KCNF1,PDIA6	0.531348	0.158679	0.333333	0.367645
Barutcu_MCF-10A	BRCA luminal vs. basal	chr4_CD460	108680001	108920000	CYP2U1,HADH,SGMS2	-0.0383404	0.266134	0.666667	0.368934
Barutcu_MCF-10A	BRCA luminal vs. basal	chr15_CD118	50640001	50800000	FLJ10038,GABPB1,GABPB1-AS1,USP8	-0.271137	0.207583	0.75	0.369036
Barutcu_MCF-10A	BRCA luminal vs. basal	chr14_CD169	59560001	59960000	DAAM1,JKAMP,L3HYPDH	-0.400045	0.165552	0.666667	0.369671
Barutcu_MCF-10A	BRCA luminal vs. basal	chr22_CD156	51040001	51200000	ARSA,RPL23AP82,SHANK3	0.150664	0.217771	0.333333	0.37076
Barutcu_MCF-10A	BRCA luminal vs. basal	chr12_CD456	109840001	110240000	FAM222A,KCTD10,MMAB,MVK,UBE3B	-0.257006	0.194674	0.8	0.372585
Barutcu_MCF-10A	BRCA luminal vs. basal	chr5_CD747	178960001	179160000	CANX,HNRNPH1,MAML1,RUFY1	-0.0937614	0.229615	0.75	0.374629
Barutcu_MCF-10A	BRCA luminal vs. basal	chr9_CD149	35760001	36200000	CLTA,GLIPR2,HINT2,HRCT1,LINC00950,LINC00961,NPR2,RECK,SPAG8,TMEM8B	0.290505	0.149424	0.5	0.374651
Barutcu_MCF-10A	BRCA luminal vs. basal	chr15_CD110	49120001	49440000	EID1,SECISBP2L,SHC4	0.709584	0.106097	0.666667	0.3747
Barutcu_MCF-10A	BRCA luminal vs. basal	chr3_CD757	183160001	183560000	KLHL24,KLHL6,MAP6D1,YEATS2	0.490997	0.142541	0	0.375005
Barutcu_MCF-10A	BRCA luminal vs. basal	chr6_CD372	88000001	88280000	C6orf165,SLC35A1,SMIM8	-0.293107	0.209326	0.666667	0.377515
Barutcu_MCF-10A	BRCA luminal vs. basal	chr7_CD576	135240001	135560000	C7orf73,FAM180A,NUP205	0.454347	0.146866	0.333333	0.378696
Barutcu_MCF-10A	BRCA luminal vs. basal	chr3_CD180	42600001	42720000	NKTR,SEC22C,SS18L2,ZBTB47	-0.329209	0.167803	0.75	0.380371
Barutcu_MCF-10A	BRCA luminal vs. basal	chr13_CD82	37280001	37640000	ALG5,EXOSC8,RFXAP,SMAD9,SUPT20H	0.122676	0.217753	0.4	0.380585
Barutcu_MCF-10A	BRCA luminal vs. basal	chr16_CD184	57080001	57320000	ARL2BP,CPNE2,FAM192A,PLLP,RSPRY1	0.0772143	0.231646	0.4	0.380585
Barutcu_MCF-10A	BRCA luminal vs. basal	chr16_CD246	71200001	71440000	CALB2,CMTR2,HYDIN	0.517852	0.145081	0.333333	0.380585
Barutcu_MCF-10A	BRCA luminal vs. basal	chr21_CD110	37400001	37760000	CBR1,CBR3,CHAF1B,DOPEY2,MORC3,SETD4	0.398972	0.113444	0.333333	0.380585
Barutcu_MCF-10A	BRCA luminal vs. basal	chr5_CD656	156960001	157200000	ADAM19,LSM11,THG1L	0.0918805	0.235551	0.666667	0.380585
Barutcu_MCF-10A	BRCA luminal vs. basal	chr3_CD203	47560001	48120000	CSPG5,DHX30,MAP4,SMARCC1	0.185928	0.206122	0.25	0.381317
Barutcu_MCF-10A	BRCA luminal vs. basal	chr1_CD156	36800001	36960000	CSF3R,LSM10,MRPS15,OSCP1,STK40	-0.167647	0.202324	0.4	0.381399
Barutcu_MCF-10A	BRCA luminal vs. basal	chr20_CD120	31960001	32200000	CBFA2T2,CDK5RAP1,SNTA1	-0.0473261	0.259258	0.666667	0.381399
Barutcu_MCF-10A	BRCA luminal vs. basal	chr3_CD61	15280001	15480000	EAF1,METTL6,SH3BP5	-0.0839817	0.246898	0.666667	0.381399
Barutcu_MCF-10A	BRCA luminal vs. basal	chr14_CD14	23000001	23320000	ABHD4,DAD1,MMP14,MRPL52,OXA1L,SLC7A7	-0.0586027	0.237231	0.5	0.381598
Barutcu_MCF-10A	BRCA luminal vs. basal	chr1_CD481	113120001	113240000	CAPZA1,MOV10,ST7L	0.0325274	0.253155	0.333333	0.381779
Barutcu_MCF-10A	BRCA luminal vs. basal	chr11_CD493	122480001	122760000	C11orf63,CRTAM,UBASH3B	0.465158	0.172519	0.333333	0.382412
Barutcu_MCF-10A	BRCA luminal vs. basal	chr5_CD754	180200001	180320000	LINC00847,MGAT1,ZFP62	-0.217873	0.190919	0.666667	0.383484
Barutcu_MCF-10A	BRCA luminal vs. basal	chr1_CD52	11280001	11720000	FBXO2,FBXO44,MTOR,UBIAD1	-0.106651	0.239564	0.75	0.383826
Barutcu_MCF-10A	BRCA luminal vs. basal	chr16_CD228	66920001	67200000	B3GNT9,C16orf70,CBFB,CES2,CES3,CES4A,FAM96B,FBXL8,HSF4,RRAD,TRADD	-0.126848	0.22098	0.636364	0.385329
Barutcu_MCF-10A	BRCA luminal vs. basal	chr1_CD152	35880001	36040000	KIAA0319L,NCDN,TFAP2E	-0.0992405	0.238391	0.666667	0.387194
Barutcu_MCF-10A	BRCA luminal vs. basal	chr10_CD469	113880001	114240000	ACSL5,GPAM,VTI1A,ZDHHC6	-0.0474678	0.258398	0.25	0.387194
Barutcu_MCF-10A	BRCA luminal vs. basal	chr19_CD199	47760001	47920000	C5AR1,C5AR2,DHX34,PRR24	-0.944257	0.0636928	0.5	0.387947
Barutcu_MCF-10A	BRCA luminal vs. basal	chr1_CD45	10000001	10240000	LZIC,NMNAT1,RBP7,UBE4B	0.0206109	0.24638	0.5	0.388009
Barutcu_MCF-10A	BRCA luminal vs. basal	chr14_CD233	75280001	75560000	ACYP1,DLST,EIF2B2,MLH3,PGF,RPS6KL1,ZC2HC1C	-0.259132	0.181008	0.714286	0.388009
Barutcu_MCF-10A	BRCA luminal vs. basal	chr10_CD497	120920001	121400000	GRK5,PRDX3,RGS10,SFXN4,TIAL1	0.0861957	0.222876	0.2	0.38999
Barutcu_MCF-10A	BRCA luminal vs. basal	chr1_CD326	76080001	76280000	ACADM,RABGGTB,SLC44A5	-0.692003	0.111006	0.666667	0.390045
Barutcu_MCF-10A	BRCA luminal vs. basal	chr15_CD183	64920001	65120000	OAZ2,PIF1,RBPMS2	0.794125	0.105527	0.333333	0.390327
Barutcu_MCF-10A	BRCA luminal vs. basal	chr20_CD43	10400001	10680000	JAG1,MKKS,SLX4IP	-0.305515	0.189467	0.666667	0.390327
Barutcu_MCF-10A	BRCA luminal vs. basal	chr19_CD93	19600001	19760000	CILP2,GMIP,LPAR2,NDUFA13,TSSK6,YJEFN3	-0.00378186	0.266847	0.5	0.393569
Barutcu_MCF-10A	BRCA luminal vs. basal	chr14_CD149	54840001	55000000	CDKN3,CGRRF1,CNIH,GMFB	-0.0320618	0.249857	0.75	0.39531
Barutcu_MCF-10A	BRCA luminal vs. basal	chr3_CD545	132120001	132440000	ACAD11,ACKR4,DNAJC13,UBA5	-0.150771	0.2232	1	0.395322
Barutcu_MCF-10A	BRCA luminal vs. basal	chr11_CD294	74600001	74760000	NEU3,SPCS2,XRRA1	-0.215268	0.212267	1	0.395436
Barutcu_MCF-10A	BRCA luminal vs. basal	chr12_CD220	53600001	53720000	AAAS,C12orf10,ESPL1,ITGB7,MFSD5,PFDN5,RARG	0.0740622	0.221329	0.571429	0.395487
Barutcu_MCF-10A	BRCA luminal vs. basal	chr1_CD556	154080001	154360000	ATP8B2,C1orf43,HAX1,TPM3,UBAP2L	0.040407	0.249274	0.2	0.396772
Barutcu_MCF-10A	BRCA luminal vs. basal	chr11_CD264	68000001	68240000	C11orf24,LRP5,PPP6R3	0.165293	0.193092	0.333333	0.396772
Barutcu_MCF-10A	BRCA luminal vs. basal	chr7_CD371	86520001	86880000	DMTF1,KIAA1324L,TMEM243	-0.547946	0.126544	0.666667	0.396772
Barutcu_MCF-10A	BRCA luminal vs. basal	chr3_CD552	133880001	134240000	AMOTL2,ANAPC13,CEP63,RYK	-0.0762726	0.229472	0.75	0.39772
Barutcu_MCF-10A	BRCA luminal vs. basal	chr17_CD253	62880001	63200000	AMZ2P1,GNA13,LRRC37A3,RGS9	-0.309154	0.186166	0.75	0.398317
Barutcu_MCF-10A	BRCA luminal vs. basal	chr3_CD199	46440001	46720000	ALS2CL,CCRL2,LTF	-0.00786846	0.257682	0.666667	0.398317
Barutcu_MCF-10A	BRCA luminal vs. basal	chr1_CD524	145360001	145600000	ANKRD34A,ANKRD35,GNRHR2,ITGA10,LIX1L,NUDT17,PEX11B,PIAS3,POLR3GL,RBM8A,TXNIP	-0.0706617	0.234863	0.636364	0.399224
Barutcu_MCF-10A	BRCA luminal vs. basal	chr21_CD12	15560001	15960000	HSPA13,RBM11,SAMSN1	-0.513243	0.14906	0.333333	0.399224
Barutcu_MCF-10A	BRCA luminal vs. basal	chr5_CD538	130480001	130720000	CDC42SE2,HINT1,LYRM7	-0.16257	0.214349	0.666667	0.399346
Barutcu_MCF-10A	BRCA luminal vs. basal	chr10_CD423	102040001	102360000	BLOC1S2,HIF1AN,LINC00263,NDUFB8,SCD,SEC31B	-0.366174	0.138682	0.833333	0.400258
Barutcu_MCF-10A	BRCA luminal vs. basal	chr10_CD432	104120001	104280000	ACTR1A,C10orf95,CUEDC2,FBXL15,NFKB2,PSD,SUFU,TMEM180	-0.0337282	0.250595	0.625	0.400258
Barutcu_MCF-10A	BRCA luminal vs. basal	chr2_CD321	71200001	71400000	MCEE,MPHOSPH10,NAGK,TEX261	0.231357	0.16613	0.25	0.400258
Barutcu_MCF-10A	BRCA luminal vs. basal	chr22_CD110	40440001	40800000	ADSL,SGSM3,TNRC6B	0.334525	0.161756	0	0.400258
Barutcu_MCF-10A	BRCA luminal vs. basal	chr22_CD116	41920001	42040000	CSDC2,DESI1,PMM1,POLR3H,XRCC6	-0.00758195	0.257601	0.2	0.400258
Barutcu_MCF-10A	BRCA luminal vs. basal	chr3_CD210	49760001	50120000	FAM212A,GMPPB,IP6K1,MON1A,MST1R,RBM6,TRAIP,UBA7	-0.137679	0.213163	0.75	0.400258
Barutcu_MCF-10A	BRCA luminal vs. basal	chr1_CD109	24240001	24440000	MYOM3,PNRC2,SRSF10	-0.421837	0.149452	0.666667	0.40118
Barutcu_MCF-10A	BRCA luminal vs. basal	chr1_CD28	6320001	6520000	ACOT7,ESPN,GPR153,HES2	-0.13918	0.221218	0.75	0.403699
Barutcu_MCF-10A	BRCA luminal vs. basal	chr17_CD108	29040001	29360000	ADAP2,ATAD5,CRLF3,RNF135,TEFM	0.180824	0.186315	0.6	0.403699
Barutcu_MCF-10A	BRCA luminal vs. basal	chr8_CD481	120840001	121080000	DEPTOR,DSCC1,TAF2	0.427667	0.130245	0.333333	0.403699
Barutcu_MCF-10A	BRCA luminal vs. basal	chr8_CD578	144200001	144360000	GLI4,GPIHBP1,ZFP41	-0.520729	0.149936	0.333333	0.403699
Barutcu_MCF-10A	BRCA luminal vs. basal	chr18_CD183	47000001	47440000	ACAA2,C18orf32,LIPG,RPL17	0.459789	0.116135	0.25	0.404577
Barutcu_MCF-10A	BRCA luminal vs. basal	chr10_CD362	88440001	88720000	BMPR1A,MMRN2,SNCG	-0.672815	0.0909101	0.666667	0.406457
Barutcu_MCF-10A	BRCA luminal vs. basal	chr15_CD153	59160001	59440000	CCNB2,RNF111,SLTM	0.46525	0.117178	0.666667	0.406457
Barutcu_MCF-10A	BRCA luminal vs. basal	chr2_CD384	85840001	86160000	ATOH8,GNLY,ST3GAL5	0.00883794	0.241062	0.666667	0.406768
Barutcu_MCF-10A	BRCA luminal vs. basal	chr9_CD209	77560001	77840000	C9orf40,C9orf41,NMRK1,OSTF1	0.355466	0.148232	0.5	0.406768
Barutcu_MCF-10A	BRCA luminal vs. basal	chr1_CD93	20840001	21040000	CDA,DDOST,FAM43B,PINK1	-0.236867	0.188375	0.75	0.407577
Barutcu_MCF-10A	BRCA luminal vs. basal	chr4_CD809	185440001	185680000	CASP3,CCDC111,MLF1IP	0.218281	0.176447	0.333333	0.407577
Barutcu_MCF-10A	BRCA luminal vs. basal	chr3_CD40	10000001	10360000	BRK1,CIDECP,EMC3,FANCD2,IRAK2,LINC00852,LOC401052,TATDN2,VHL	0.115671	0.19237	0.444444	0.408223
Barutcu_MCF-10A	BRCA luminal vs. basal	chr22_CD93	36880001	37200000	EIF3D,FOXRED2,IFT27	0.105034	0.213052	0.333333	0.40862
Barutcu_MCF-10A	BRCA luminal vs. basal	chr19_CD188	45160001	45560000	APOC1,APOC2,APOE,BCAM,BCL3,CBLC,CEACAM19,CLASRP,CLPTM1,PVRL2,RELB,TOMM40	0.0145137	0.238843	0.5	0.40915
Barutcu_MCF-10A	BRCA luminal vs. basal	chr1_CD538	150480001	150600000	ADAMTSL4,ECM1,MCL1	-0.230028	0.180173	0.333333	0.409159
Barutcu_MCF-10A	BRCA luminal vs. basal	chr10_CD384	93480001	93800000	BTAF1,FGFBP3,TNKS2	0.0546685	0.226173	0.666667	0.412169
Barutcu_MCF-10A	BRCA luminal vs. basal	chr6_CD152	32960001	33240000	HLA-DOA,HLA-DPA1,HLA-DPB1,HSD17B8,RING1,RPS18,RXRB,SLC39A7,VPS52	-0.121468	0.188438	0.666667	0.415496
Barutcu_MCF-10A	BRCA luminal vs. basal	chr16_CD128	31520001	32080000	CLUHP3,YBX3P1,ZNF267,ZNF720	0.113074	0.208867	0.5	0.41661
Barutcu_MCF-10A	BRCA luminal vs. basal	chr20_CD6	1240001	1440000	FKBP1A,SDCBP2,SNPH	0.0259893	0.236819	0.333333	0.41661
Barutcu_MCF-10A	BRCA luminal vs. basal	chr3_CD204	48200001	48480000	CDC25A,NME6,PLXNB1,ZNF589	0.312503	0.151784	0.75	0.41661
Barutcu_MCF-10A	BRCA luminal vs. basal	chr5_CD677	162840001	163160000	CCNG1,HMMR,MAT2B,NUDCD2	0.157886	0.188104	0.5	0.41661
Barutcu_MCF-10A	BRCA luminal vs. basal	chr14_CD320	95920001	96520000	C14orf132,GLRX5,SNHG10	-0.58059	0.132801	0.666667	0.417325
Barutcu_MCF-10A	BRCA luminal vs. basal	chr5_CD574	138640001	138760000	MZB1,PAIP2,PROB1,SPATA24	-0.429333	0.145161	0.75	0.417435
Barutcu_MCF-10A	BRCA luminal vs. basal	chr6_CD145	31480001	31560000	ATP6V1G2,DDX39B,LST1,LTB,NFKBIL1,TNF	0.274494	0.149665	0.166667	0.417435
Barutcu_MCF-10A	BRCA luminal vs. basal	chr14_CD165	58680001	58920000	ARID4A,KIAA0586,PSMA3,TIMM9	-0.183591	0.18818	0.75	0.420836
Barutcu_MCF-10A	BRCA luminal vs. basal	chr15_CD180	64400001	64720000	CSNK1G1,KIAA0101,PPIB,SNX22,TRIP4	0.298813	0.142364	0.4	0.420836
Barutcu_MCF-10A	BRCA luminal vs. basal	chr5_CD517	125680001	125960000	ALDH7A1,GRAMD3,PHAX	0.0798701	0.210979	0.333333	0.420836
Barutcu_MCF-10A	BRCA luminal vs. basal	chr5_CD520	126360001	126600000	C5orf63,MARCH3,MEGF10	-0.423228	0.170715	0.333333	0.420836
Barutcu_MCF-10A	BRCA luminal vs. basal	chr13_CD138	50200001	50520000	ARL11,EBPL,KPNA3,SPRYD7	0.0666607	0.217368	0.5	0.421508
Barutcu_MCF-10A	BRCA luminal vs. basal	chr14_CD313	94400001	94640000	ASB2,DDX24,IFI27,IFI27L1,IFI27L2,OTUB2	0.164525	0.183957	0.5	0.421508
Barutcu_MCF-10A	BRCA luminal vs. basal	chr3_CD206	48760001	48960000	ARIH2,ARIH2OS,PRKAR2A,SLC25A20	-0.256928	0.176445	0.75	0.421508
Barutcu_MCF-10A	BRCA luminal vs. basal	chr16_CD50	10840001	11040000	CIITA,CLEC16A,DEXI,TVP23A	0.0196919	0.228497	0.75	0.422476
Barutcu_MCF-10A	BRCA luminal vs. basal	chr16_CD230	67560001	67680000	CTCF,FAM65A,RLTPR	0.434778	0.12997	0.666667	0.423707
Barutcu_MCF-10A	BRCA luminal vs. basal	chr17_CD38	8280001	8680000	KRBA2,MYH10,NDEL1,RPL26	-0.138319	0.203397	0.5	0.423707
Barutcu_MCF-10A	BRCA luminal vs. basal	chr19_CD12	2960001	3320000	AES,GNA11,GNA15,NCLN,S1PR4,TLE2,TLE6	-0.254566	0.161366	0.571429	0.423707
Barutcu_MCF-10A	BRCA luminal vs. basal	chr19_CD142	33720001	33920000	CEBPA,CEBPA-AS1,CEBPG	0.0713713	0.215855	0.666667	0.42372
Barutcu_MCF-10A	BRCA luminal vs. basal	chr10_CD287	71840001	72120000	AIFM2,PPA1,SAR1A,TYSND1	0.154716	0.185885	0.5	0.425909
Barutcu_MCF-10A	BRCA luminal vs. basal	chr6_CD159	34440001	34760000	C6orf106,SNRPC,SPDEF,UHRF1BP1	-0.994477	0.0364642	0.25	0.426367
Barutcu_MCF-10A	BRCA luminal vs. basal	chr8_CD324	82160001	82640000	FABP4,FABP5,IMPA1,ZFAND1	0.23716	0.152083	0.25	0.426367
Barutcu_MCF-10A	BRCA luminal vs. basal	chr12_CD453	108920001	109520000	CORO1C,ISCU,SART3,SELPLG,SSH1,TMEM119,USP30	-0.230094	0.153546	0.857143	0.430712
Barutcu_MCF-10A	BRCA luminal vs. basal	chr15_CD51	34320001	34560000	AVEN,EMC4,EMC7,KATNBL1,PGBD4	0.0645064	0.212865	0.6	0.430712
Barutcu_MCF-10A	BRCA luminal vs. basal	chr10_CD296	73840001	74000000	ANAPC16,ASCC1,SPOCK2	0.476303	0.104515	0.333333	0.431024
Barutcu_MCF-10A	BRCA luminal vs. basal	chr8_CD374	95840001	96040000	CCNE2,NDUFAF6,TP53INP1	-0.173932	0.193957	0.666667	0.431024
Barutcu_MCF-10A	BRCA luminal vs. basal	chr6_CD664	158320001	158640000	GTF2H5,SERAC1,SYNJ2	-0.0126701	0.243195	0.666667	0.43237
Barutcu_MCF-10A	BRCA luminal vs. basal	chr1_CD53	11720001	11880000	AGTRAP,CLCN6,FBXO6,MAD2L2,MTHFR	-0.0653702	0.219593	0.4	0.434055
Barutcu_MCF-10A	BRCA luminal vs. basal	chr19_CD18	4800001	5000000	KDM4B,PLIN3,TICAM1,UHRF1	-0.209145	0.171096	0.5	0.434055
Barutcu_MCF-10A	BRCA luminal vs. basal	chr22_CD4	17560001	17760000	CECR1,CECR5,CECR6,IL17RA	0.297685	0.146242	0	0.434055
Barutcu_MCF-10A	BRCA luminal vs. basal	chr15_CD232	75960001	76240000	CSPG4,DNM1P35,FBXO22,FBXO22-AS1,UBE2Q2	0.245771	0.150496	0.2	0.434511
Barutcu_MCF-10A	BRCA luminal vs. basal	chr2_CD726	170600001	170800000	METTL5,SSB,UBR3	0.214595	0.167945	0.333333	0.435125
Barutcu_MCF-10A	BRCA luminal vs. basal	chr11_CD290	73840001	74040000	C2CD3,P4HA3,PPME1	-0.411301	0.133436	0.666667	0.435125
Barutcu_MCF-10A	BRCA luminal vs. basal	chr16_CD239	69560001	70000000	NFAT5,NOB1,NQO1,WWP2	0.0346521	0.219308	0.25	0.435125
Barutcu_MCF-10A	BRCA luminal vs. basal	chr11_CD276	70800001	71200000	DHCR7,NADSYN1,SHANK2	0.123962	0.187466	0.666667	0.439808
Barutcu_MCF-10A	BRCA luminal vs. basal	chr3_CD181	42720001	43000000	ACKR2,HIGD1A,ZNF662	-0.155424	0.203811	0.666667	0.439808
Barutcu_MCF-10A	BRCA luminal vs. basal	chr1_CD195	45120001	45320000	BTBD19,C1orf228,KIF2C,PLK3,PTCH2,RPS8,TMEM53	0.268832	0.141101	0.571429	0.440556
Barutcu_MCF-10A	BRCA luminal vs. basal	chr4_CD606	140200001	140560000	NAA15,NDUFC1,RAB33B,SETD7	-0.277479	0.148624	0.75	0.441566
Barutcu_MCF-10A	BRCA luminal vs. basal	chr17_CD130	33880001	34160000	AP2B1,MMP28,PEX12,RASL10B,TAF15	-0.437731	0.120815	0.8	0.441907
Barutcu_MCF-10A	BRCA luminal vs. basal	chr14_CD223	73360001	73720000	DCAF4,PAPLN,PSEN1,RBM25,ZFYVE1	-0.182241	0.178811	0.8	0.442343
Barutcu_MCF-10A	BRCA luminal vs. basal	chr14_CD212	71040001	71320000	MAP3K9,MED6,TTC9	-0.175698	0.19753	0.333333	0.442539
Barutcu_MCF-10A	BRCA luminal vs. basal	chr20_CD224	57000001	57280000	APCDD1L,NPEPL1,STX16	0.503239	0.110982	0.333333	0.442539
Barutcu_MCF-10A	BRCA luminal vs. basal	chr11_CD249	64400001	64560000	MAP4K2,NRXN2,RASGRP2,SF1	-0.0313326	0.228695	0.25	0.443649
Barutcu_MCF-10A	BRCA luminal vs. basal	chr7_CD611	143080001	143440000	CTAGE15,EPHA1,FAM115C	0.0904664	0.202359	0.333333	0.444467
Barutcu_MCF-10A	BRCA luminal vs. basal	chr17_CD250	62360001	62520000	CEP95,DDX5,MILR1,PECAM1,POLG2	-0.0591528	0.214785	0.4	0.444506
Barutcu_MCF-10A	BRCA luminal vs. basal	chr11_CD484	120000001	120200000	OAF,POU2F3,TMEM136,TRIM29	0.6877	0.0579866	0.5	0.44601
Barutcu_MCF-10A	BRCA luminal vs. basal	chr2_CD960	224520001	224840000	AP1S3,MRPL44,WDFY1	0.0361101	0.214	0.333333	0.44601
Barutcu_MCF-10A	BRCA luminal vs. basal	chr20_CD126	33600001	33800000	EDEM2,PROCR,TRPC4AP	0.0317958	0.220356	0.333333	0.44601
Barutcu_MCF-10A	BRCA luminal vs. basal	chr9_CD456	136240001	136400000	ADAMTS13,ADAMTSL2,C9orf96,CACFD1,REXO4,SLC2A6,SURF4	-0.196428	0.175527	0.571429	0.446256
Barutcu_MCF-10A	BRCA luminal vs. basal	chr1_CD116	26120001	26400000	AUNIP,EXTL1,LOC646471,MTFR1L,PAFAH2,PAQR7,SEPN1,STMN1	0.302987	0.116212	0.625	0.449034
Barutcu_MCF-10A	BRCA luminal vs. basal	chr14_CD83	39560001	39920000	FBXO33,GEMIN2,PNN,SEC23A,TRAPPC6B	-0.00227807	0.239682	0.4	0.449034
Barutcu_MCF-10A	BRCA luminal vs. basal	chr16_CD66	15920001	16120000	ABCC1,FOPNL,MYH11	-0.58421	0.0960344	0.666667	0.449034
Barutcu_MCF-10A	BRCA luminal vs. basal	chr1_CD27	6000001	6320000	ICMT,KCNAB2,NPHP4,RNF207,RPL22	0.170075	0.172555	0	0.449098
Barutcu_MCF-10A	BRCA luminal vs. basal	chr4_CD377	89440001	89720000	FAM13A-AS1,HERC3,NAP1L5,PIGY	-0.242921	0.169015	0.75	0.449405
Barutcu_MCF-10A	BRCA luminal vs. basal	chr17_CD20	4320001	4600000	GGT6,MYBBP1A,SPNS2	0.28794	0.14122	0.333333	0.450165
Barutcu_MCF-10A	BRCA luminal vs. basal	chr15_CD143	56720001	57240000	LOC145783,MNS1,TCF12,ZNF280D	-0.260584	0.169828	0.75	0.450775
Barutcu_MCF-10A	BRCA luminal vs. basal	chr1_CD535	149760001	150200000	BOLA1,HIST2H2AA3,HIST2H2BE,HIST2H2BF,HIST2H4A,MTMR11,OTUD7B,PLEKHO1,SF3B4,SV2A,VPS45	-0.128364	0.179707	0.636364	0.450937
Barutcu_MCF-10A	BRCA luminal vs. basal	chr2_CD130	27880001	28160000	BRE,MRPL33,RBKS,SLC4A1AP,SUPT7L	-0.0132826	0.227809	0.4	0.453107
Barutcu_MCF-10A	BRCA luminal vs. basal	chr22_CD13	19440001	19680000	CDC45,CLDN5,UFD1L	0.477255	0.101977	0.333333	0.453107
Barutcu_MCF-10A	BRCA luminal vs. basal	chr19_CD197	47240001	47520000	AP2S1,ARHGAP35,FKRP,SLC1A5,STRN4	0.0560912	0.202483	0.2	0.453601
Barutcu_MCF-10A	BRCA luminal vs. basal	chr2_CD993	231920001	232120000	ARMC9,HTR2B,PSMD1	-0.694774	0.0829676	0.666667	0.454565
Barutcu_MCF-10A	BRCA luminal vs. basal	chr2_CD392	87800001	88480000	KRCC1,PLGLB2,THNSL2	-0.356143	0.14626	0.666667	0.456377
Barutcu_MCF-10A	BRCA luminal vs. basal	chr7_CD610	142920001	143080000	CASP2,FAM131B,GSTK1,TMEM139,ZYX	0.121062	0.181072	0.4	0.456377
Barutcu_MCF-10A	BRCA luminal vs. basal	chr14_CD108	45600001	45760000	FANCM,FKBP3,MIS18BP1	-0.102091	0.20177	0.666667	0.46304
Barutcu_MCF-10A	BRCA luminal vs. basal	chr1_CD118	26480001	26800000	CD52,CEP85,CNKSR1,DHDDS,FAM110D,HMGN2,SH3BGRL3,UBXN11,ZNF593,ZNF683	0.0688526	0.184555	0.3	0.463812
Barutcu_MCF-10A	BRCA luminal vs. basal	chr11_CD235	61160001	61440000	CPSF7,LRRC10B,PPP1R32,RPLP0P2,SDHAF2,SYT7	-0.242303	0.156063	0.666667	0.464329
Barutcu_MCF-10A	BRCA luminal vs. basal	chr22_CD120	42480001	43000000	NDUFA6,NFAM1,RRP7A,RRP7B,SERHL,SERHL2,TCF20	-0.104494	0.194748	0.285714	0.464329
Barutcu_MCF-10A	BRCA luminal vs. basal	chr5_CD627	150160001	150400000	GPX3,ZNF300,ZNF300P1	0.0166328	0.211899	0.666667	0.464611
Barutcu_MCF-10A	BRCA luminal vs. basal	chr11_CD280	71840001	71960000	FOLR1,FOLR2,INPPL1	0.79333	0.0564446	0.666667	0.464821
Barutcu_MCF-10A	BRCA luminal vs. basal	chr12_CD121	27800001	28120000	KLHL42,MRPS35,REP15	-0.119019	0.195121	0.666667	0.464821
Barutcu_MCF-10A	BRCA luminal vs. basal	chr9_CD408	124840001	125120000	LHX6,MRRF,NDUFA8,RBM18,TTLL11	-0.15458	0.180771	0.8	0.464821
Barutcu_MCF-10A	BRCA luminal vs. basal	chr12_CD29	6440001	6640000	CD27,CD27-AS1,LTBR,MRPL51,NCAPD2,SCNN1A,TAPBPL,TNFRSF1A,VAMP1	0.0460607	0.191885	0.222222	0.467087
Barutcu_MCF-10A	BRCA luminal vs. basal	chr6_CD494	116560001	116960000	DSE,FAM26E,FAM26F,RSPH4A,RWDD1,TSPYL1,TSPYL4	-0.248056	0.144177	0.571429	0.467522
Barutcu_MCF-10A	BRCA luminal vs. basal	chr1_CD474	111600001	112000000	ATP5F1,CEPT1,CHI3L2,DENND2D,DRAM2,OVGP1,PIFO,WDR77	-0.00847949	0.227283	0.625	0.467746
Barutcu_MCF-10A	BRCA luminal vs. basal	chr5_CD624	149720001	149840000	CD74,RPS14,TCOF1	0.198664	0.158846	0.333333	0.467746
Barutcu_MCF-10A	BRCA luminal vs. basal	chr1_CD803	210400001	210520000	HHAT,SERTAD4,SERTAD4-AS1	-0.32396	0.154064	0.333333	0.467862
Barutcu_MCF-10A	BRCA luminal vs. basal	chr2_CD314	69920001	70160000	ANXA4,GMCL1,MXD1,SNRNP27	0.16825	0.158199	0	0.467862
Barutcu_MCF-10A	BRCA luminal vs. basal	chr19_CD172	41680001	41840000	AXL,CCDC97,CYP2S1,HNRNPUL1	-0.0780776	0.201014	0.5	0.467864
Barutcu_MCF-10A	BRCA luminal vs. basal	chr7_CD314	72280001	72720000	GTF2IRD2P1,LOC728524,NCF1B,NSUN5P2,POM121,SBDSP1,STAG3L3,TYW1B	0.022196	0.1991	0.5	0.46854
Barutcu_MCF-10A	BRCA luminal vs. basal	chr10_CD426	102680001	102920000	C10orf2,KAZALD1,LZTS2,MRPL43,SEMA4G,SFXN3	-0.176869	0.169684	0.5	0.470995
Barutcu_MCF-10A	BRCA luminal vs. basal	chr18_CD184	47440001	47920000	CCDC11,CXXC1,MBD1,MYO5B,SKA1	0.153297	0.164855	0.4	0.470995
Barutcu_MCF-10A	BRCA luminal vs. basal	chr11_CD510	125720001	125960000	CDON,HYLS1,PUS3	-0.121365	0.195733	0.333333	0.471084
Barutcu_MCF-10A	BRCA luminal vs. basal	chr3_CD486	119280001	119400000	ADPRH,COX17,PLA1A,POPDC2	-0.168822	0.180016	0.75	0.472215
Barutcu_MCF-10A	BRCA luminal vs. basal	chr2_CD199	43840001	44120000	DYNC2LI1,LOC728819,PLEKHH2	-0.225001	0.176102	0.666667	0.472242
Barutcu_MCF-10A	BRCA luminal vs. basal	chr14_CD319	95560001	95920000	CLMN,DICER1,DICER1-AS1	-0.473568	0.122981	1	0.473782
Barutcu_MCF-10A	BRCA luminal vs. basal	chr1_CD526	146360001	146720000	CHD1L,FMO5,PDIA3P,PRKAB2	-0.484399	0.0947967	0.25	0.47657
Barutcu_MCF-10A	BRCA luminal vs. basal	chr4_CD297	71400001	71640000	IGJ,RUFY3,UTP3	-0.0390222	0.201232	0.666667	0.478131
Barutcu_MCF-10A	BRCA luminal vs. basal	chr17_CD110	29520001	29720000	EVI2A,EVI2B,RAB11FIP4	-0.207427	0.164059	0.666667	0.478405
Barutcu_MCF-10A	BRCA luminal vs. basal	chr17_CD249	61960001	62360000	C17orf72,CD79B,ERN1,ICAM2,SCN4A,TEX2	-0.414977	0.110554	0.666667	0.479145
Barutcu_MCF-10A	BRCA luminal vs. basal	chr2_CD278	61920001	62120000	CCT4,COMMD1,FAM161A	0.430738	0.111666	0	0.479145
Barutcu_MCF-10A	BRCA luminal vs. basal	chr21_CD98	34720001	35000000	DNAJC28,DONSON,GART,IFNGR2,SON,TMEM50B	0.189122	0.141806	0.5	0.479894
Barutcu_MCF-10A	BRCA luminal vs. basal	chr11_CD196	47480001	47920000	AGBL2,CELF1,FNBP4,KBTBD4,MTCH2,NDUFS3,NUP160,PTPMT1	-0.10297	0.174335	0.25	0.480023
Barutcu_MCF-10A	BRCA luminal vs. basal	chr1_CD236	54480001	54960000	CYB5RL,MRPL37,SSBP3,TCEANC2,TMEM59	0.145085	0.165348	0.4	0.481415
Barutcu_MCF-10A	BRCA luminal vs. basal	chr15_CD46	32840001	33120000	ARHGAP11A,GREM1,SCG5	0.250164	0.139351	0.666667	0.484828
Barutcu_MCF-10A	BRCA luminal vs. basal	chr7_CD324	75040001	75480000	HIP1,NSUN5P1,PMS2P3,POM121C	0.0331433	0.193263	0.25	0.484828
Barutcu_MCF-10A	BRCA luminal vs. basal	chr2_CD771	179280001	179520000	DFNB59,FKBP7,PLEKHA3,PRKRA	-0.0773602	0.197825	0.75	0.485585
Barutcu_MCF-10A	BRCA luminal vs. basal	chr5_CD583	140920001	141200000	ARAP3,DIAPH1,FCHSD1,HDAC3,RELL2	0.162869	0.153467	0.2	0.486926
Barutcu_MCF-10A	BRCA luminal vs. basal	chr1_CD35	8000001	8400000	ERRFI1,PARK7,SLC45A1	-0.231485	0.154519	0.666667	0.490094
Barutcu_MCF-10A	BRCA luminal vs. basal	chr15_CD111	49440001	49720000	COPS2,FGF7,GALK2	-0.071224	0.198705	0.666667	0.493208
Barutcu_MCF-10A	BRCA luminal vs. basal	chr2_CD317	70480001	70720000	FAM136A,PCYOX1,SNRPG	0.51926	0.0472471	0.333333	0.494676
Barutcu_MCF-10A	BRCA luminal vs. basal	chr2_CD383	85560001	85840000	C2orf68,CAPG,ELMOD3,GGCX,MAT2A,RETSAT,RNF181,TMEM150A,USP39,VAMP5,VAMP8	-0.0669297	0.170923	0.454545	0.494676
Barutcu_MCF-10A	BRCA luminal vs. basal	chr20_CD108	25520001	25760000	FAM182B,NANP,NINL,ZNF337	0.0534344	0.186402	0.5	0.494676
Barutcu_MCF-10A	BRCA luminal vs. basal	chr1_CD135	31800001	32160000	FABP3,PEF1,SERINC2,TINAGL1	0.0302033	0.196283	0.75	0.49556
Barutcu_MCF-10A	BRCA luminal vs. basal	chr1_CD562	155520001	155600000	ASH1L,ASH1L-AS1,MSTO1	0.113364	0.172696	0.333333	0.49556
Barutcu_MCF-10A	BRCA luminal vs. basal	chr2_CD471	112600001	112880000	ANAPC1,MERTK,TMEM87B	-0.0549337	0.20029	0.333333	0.496775
Barutcu_MCF-10A	BRCA luminal vs. basal	chr5_CD736	176280001	176560000	FGFR4,HK3,UIMC1,ZNF346	0.454158	0.0994822	0.25	0.496775
Barutcu_MCF-10A	BRCA luminal vs. basal	chr19_CD203	48760001	49000000	CCDC114,CYTH2,EMP3,GRIN2D,GRWD1,KCNJ14,KDELR1,TMEM143	-0.0712126	0.188139	0.375	0.497684
Barutcu_MCF-10A	BRCA luminal vs. basal	chr9_CD293	97080001	97520000	C9orf3,FBP1,HIATL1	-0.932076	0.0124137	0.333333	0.499032
Barutcu_MCF-10A	BRCA luminal vs. basal	chr1_CD106	23680001	23800000	C1orf213,TCEA3,ZNF436	-0.511496	0.0954323	1	0.502439
Barutcu_MCF-10A	BRCA luminal vs. basal	chr1_CD582	159760001	160000000	C1orf204,CCDC19,IGSF9,SLAMF8,TAGLN2	0.187805	0.145764	0.2	0.502439
Barutcu_MCF-10A	BRCA luminal vs. basal	chr17_CD128	33440001	33600000	NLE1,RAD51D,SLFN5	0.145947	0.158015	0	0.502439
Barutcu_MCF-10A	BRCA luminal vs. basal	chr20_CD135	35400001	35600000	DSN1,SAMHD1,SOGA1,TLDC2	0.15665	0.152301	0.25	0.505103
Barutcu_MCF-10A	BRCA luminal vs. basal	chr3_CD102	23920001	24280000	NKIRAS1,NR1D2,RPL15	-0.181133	0.152451	1	0.506379
Barutcu_MCF-10A	BRCA luminal vs. basal	chr18_CD11	2760001	3280000	EMILIN2,LOC727896,LPIN2,MYL12A,MYL12B,MYOM1	0.241812	0.122281	0.333333	0.507505
Barutcu_MCF-10A	BRCA luminal vs. basal	chr11_CD35	7920001	8200000	EIF3F,RIC3,TUB	0.208128	0.155664	0.333333	0.508087
Barutcu_MCF-10A	BRCA luminal vs. basal	chr3_CD139	32960001	33480000	CCR4,CRTAP,FBXL2,GLB1,SUSD5,TMPPE	-0.144359	0.168442	0.5	0.508929
Barutcu_MCF-10A	BRCA luminal vs. basal	chr20_CD177	45040001	45360000	SLC13A3,SLC2A10,TP53RK,ZNF334	-0.279328	0.14074	0.5	0.509597
Barutcu_MCF-10A	BRCA luminal vs. basal	chr3_CD760	184080001	184280000	CHRD,EPHB3,POLR2H	-0.37002	0.106176	0.333333	0.511021
Barutcu_MCF-10A	BRCA luminal vs. basal	chr12_CD235	57040001	57360000	HSD17B6,NACA,PRIM1,PTGES3,RDH16	-0.216436	0.140605	0.6	0.511226
Barutcu_MCF-10A	BRCA luminal vs. basal	chr2_CD1039	241960001	242160000	ANO7,MTERFD2,PASK,PPP1R7	-0.0409173	0.192591	0.75	0.511257
Barutcu_MCF-10A	BRCA luminal vs. basal	chr3_CD810	196320001	196480000	CEP19,NRROS,PAK2,PIGX	-0.075172	0.188321	0.5	0.511283
Barutcu_MCF-10A	BRCA luminal vs. basal	chr7_CD435	100720001	101000000	AP1S1,CLDN15,FIS1,PLOD3,RABL5,SERPINE1,TRIM56,ZNHIT1	-0.0183939	0.197324	0.5	0.511283
Barutcu_MCF-10A	BRCA luminal vs. basal	chr6_CD168	36720001	36880000	C6orf89,CPNE5,PPIL1	0.468681	0.087051	0.333333	0.513414
Barutcu_MCF-10A	BRCA luminal vs. basal	chr1_CD139	32920001	33120000	RBBP4,ZBTB8A,ZBTB8OS	0.149772	0.147444	0.333333	0.515138
Barutcu_MCF-10A	BRCA luminal vs. basal	chr1_CD301	70680001	70920000	ANKRD13C,CTH,HHLA3	0.00201057	0.188918	0.666667	0.515138
Barutcu_MCF-10A	BRCA luminal vs. basal	chr6_CD189	42040001	42280000	C6orf132,GUCA1B,MRPS10	0.0831087	0.170393	0.666667	0.515138
Barutcu_MCF-10A	BRCA luminal vs. basal	chr7_CD327	75800001	76240000	DTX2,HSPB1,SRCRB4D,SRRM3,YWHAG,ZP3	-0.189263	0.143847	0.333333	0.515138
Barutcu_MCF-10A	BRCA luminal vs. basal	chr2_CD250	55480001	55720000	CCDC88A,MTIF2,PRORSD1P	0.450712	0.0965899	0.333333	0.515366
Barutcu_MCF-10A	BRCA luminal vs. basal	chr6_CD454	107760001	108200000	PDSS2,SCML4,SOBP	0.203011	0.151574	0.333333	0.518201
Barutcu_MCF-10A	BRCA luminal vs. basal	chr2_CD406	95800001	96000000	KCNIP3,PROM2,ZNF2,ZNF514	-0.130131	0.169036	0.75	0.520814
Barutcu_MCF-10A	BRCA luminal vs. basal	chr15_CD301	91520001	91880000	PRC1,SV2B,VPS33B	0.592935	0.0675594	0.333333	0.522818
Barutcu_MCF-10A	BRCA luminal vs. basal	chr12_CD236	57360001	57680000	LRP1,NAB2,NDUFA4L2,NXPH4,SHMT2,STAC3,STAT6,TMEM194A,ZBTB39	0.341851	0.0654424	0.222222	0.524046
Barutcu_MCF-10A	BRCA luminal vs. basal	chr2_CD928	216920001	217080000	PECR,TMEM169,XRCC5	-0.0148415	0.192861	0.666667	0.524461
Barutcu_MCF-10A	BRCA luminal vs. basal	chr12_CD290	69720001	70040000	CCT2,FRS2,LYZ,YEATS4	-0.0559595	0.171759	0.5	0.525084
Barutcu_MCF-10A	BRCA luminal vs. basal	chr11_CD477	118440001	118880000	ARCN1,BCL9L,CCDC84,DDX6,PHLDB1	-0.0399218	0.183762	0.2	0.525593
Barutcu_MCF-10A	BRCA luminal vs. basal	chr12_CD460	110880001	111080000	ARPC3,FAM216A,GPN3,PPTC7,RAD9B,TCTN1,VPS29	0.0105324	0.182012	0.571429	0.526655
Barutcu_MCF-10A	BRCA luminal vs. basal	chr11_CD38	8640001	9000000	AKIP1,RPL27A,ST5,TMEM9B,TRIM66	-0.303845	0.10446	0.6	0.527402
Barutcu_MCF-10A	BRCA luminal vs. basal	chr11_CD527	129800001	130080000	APLP2,PRDM10,ST14	0.229647	0.137368	0.666667	0.527402
Barutcu_MCF-10A	BRCA luminal vs. basal	chr4_CD64	15680001	16040000	BST1,CD38,FAM200B	0.739662	0.0484962	0	0.527402
Barutcu_MCF-10A	BRCA luminal vs. basal	chr19_CD205	49160001	49280000	FUT1,FUT2,MAMSTR,RASIP1	0.0765101	0.166436	0.5	0.531645
Barutcu_MCF-10A	BRCA luminal vs. basal	chr12_CD510	122200001	122720000	BCL7A,DIABLO,LOC338799,MLXIP,PSMD9,RHOF,SETD1B,WDR66	0.165044	0.120705	0.25	0.531847
Barutcu_MCF-10A	BRCA luminal vs. basal	chr1_CD202	46480001	46840000	LRRC41,LURAP1,NSUN4,PIK3R3,POMGNT1,RAD54L,TSPAN1,UQCRH	-0.293823	0.0943643	0.5	0.533013
Barutcu_MCF-10A	BRCA luminal vs. basal	chr3_CD158	38040001	38240000	ACAA1,MYD88,OXSR1,PLCD1	0.0484111	0.169331	0.25	0.533916
Barutcu_MCF-10A	BRCA luminal vs. basal	chr1_CD502	117600001	117880000	TRIM45,TTF2,VTCN1	0.222947	0.126014	0.333333	0.535261
Barutcu_MCF-10A	BRCA luminal vs. basal	chr11_CD446	111760001	111880000	C11orf52,CRYAB,DIXDC1,HSPB2	0.0919113	0.153776	0.5	0.537487
Barutcu_MCF-10A	BRCA luminal vs. basal	chr10_CD277	69800001	70120000	HERC4,HNRNPH3,PBLD	-0.191806	0.136962	0.333333	0.537505
Barutcu_MCF-10A	BRCA luminal vs. basal	chr11_CD188	45800001	46120000	CRY2,GYLTL1B,MAPK8IP1,PEX16,SLC35C1	0.0998676	0.144572	0.6	0.537844
Barutcu_MCF-10A	BRCA luminal vs. basal	chr17_CD169	42920001	43200000	CCDC103,DCAKD,EFTUD2,HIGD1B,KIF18B,NMT1	-0.20607	0.135617	0.666667	0.537844
Barutcu_MCF-10A	BRCA luminal vs. basal	chr13_CD58	31440001	31800000	B3GALTL,HSPH1,MEDAG	-0.079192	0.171944	0.666667	0.538113
Barutcu_MCF-10A	BRCA luminal vs. basal	chr14_CD355	103800001	104000000	CKB,EIF5,MARK3,TRMT61A	0.121261	0.142144	0.25	0.540382
Barutcu_MCF-10A	BRCA luminal vs. basal	chr6_CD466	110400001	110800000	CDC40,DDO,WASF1	-0.140126	0.161533	0.333333	0.540782
Barutcu_MCF-10A	BRCA luminal vs. basal	chr12_CD240	58160001	58320000	AVIL,CTDSP2,CYP27B1,METTL1,METTL21B,TSFM	0.0929105	0.149475	0.5	0.540846
Barutcu_MCF-10A	BRCA luminal vs. basal	chr3_CD59	14880001	15120000	MRPS25,NR2C2,ZFYVE20	0.10875	0.1499	0.333333	0.54104
Barutcu_MCF-10A	BRCA luminal vs. basal	chr16_CD259	74680001	74960000	FA2H,MLKL,RFWD3	0.339324	0.107726	0.333333	0.54169
Barutcu_MCF-10A	BRCA luminal vs. basal	chr5_CD578	139600001	139800000	ANKHD1,ANKHD1-EIF4EBP3,HBEGF,PFDN1	-0.346359	0.0900555	0.75	0.541753
Barutcu_MCF-10A	BRCA luminal vs. basal	chr11_CD15	3680001	3840000	CHRNA10,NUP98,PGAP2	0.00149436	0.17775	0.333333	0.543381
Barutcu_MCF-10A	BRCA luminal vs. basal	chr6_CD139	30000001	30160000	PPP1R11,RNF39,ZNRD1,ZNRD1-AS1	-0.0959009	0.164208	0.5	0.544551
Barutcu_MCF-10A	BRCA luminal vs. basal	chr11_CD64	14520001	14840000	COPB1,PDE3B,PSMA1	0.177606	0.14221	0.333333	0.544581
Barutcu_MCF-10A	BRCA luminal vs. basal	chr19_CD168	40240001	40720000	DYRK1B,FBL,FCGBP,MAP3K10,PSMC4,ZNF546,ZNF780A,ZNF780B	-0.148021	0.14261	0.625	0.544581
Barutcu_MCF-10A	BRCA luminal vs. basal	chr7_CD179	39600001	39800000	LINC00265,LOC646999,RALA,YAE1D1	-0.181677	0.146916	0.25	0.544581
Barutcu_MCF-10A	BRCA luminal vs. basal	chr8_CD531	133400001	133840000	KCNQ3,LRRC6,PHF20L1,TMEM71	0.183087	0.134808	0.25	0.544581
Barutcu_MCF-10A	BRCA luminal vs. basal	chr13_CD11	21520001	21760000	LATS2,MRP63,SAP18,SKA3	0.407713	0.0767374	0.5	0.544616
Barutcu_MCF-10A	BRCA luminal vs. basal	chr14_CD298	90720001	91000000	CALM1,NRDE2,PSMC1	-0.057974	0.166293	0.666667	0.545351
Barutcu_MCF-10A	BRCA luminal vs. basal	chr2_CD338	74840001	75120000	HK2,M1AP,SEMA4F	-0.461738	0.0952728	0.666667	0.545566
Barutcu_MCF-10A	BRCA luminal vs. basal	chr2_CD860	201120001	201440000	KCTD18,SGOL2,SPATS2L	0.421878	0.0857974	0.333333	0.546587
Barutcu_MCF-10A	BRCA luminal vs. basal	chr17_CD32	6880001	7120000	BCL6B,C17orf49,CLEC10A,RNASEK,SLC16A13	0.0922038	0.153509	0.4	0.546697
Barutcu_MCF-10A	BRCA luminal vs. basal	chr19_CD148	34880001	35240000	PDCD2L,UBA2,WTIP,ZNF181,ZNF302	0.112869	0.136279	0.6	0.552099
Barutcu_MCF-10A	BRCA luminal vs. basal	chr20_CD105	24920001	25120000	ACSS1,APMAP,CST7	-0.192253	0.127739	0.666667	0.552099
Barutcu_MCF-10A	BRCA luminal vs. basal	chr3_CD239	57160001	57320000	APPL1,HESX1,IL17RD	0.19044	0.130476	0.333333	0.552099
Barutcu_MCF-10A	BRCA luminal vs. basal	chr4_CD437	103880001	104120000	BDH2,CENPE,SLC9B2	0.82382	0.0324465	0.333333	0.552928
Barutcu_MCF-10A	BRCA luminal vs. basal	chr11_CD223	58280001	58720000	GLYATL1,GLYATL2,LPXN,ZFP91	0.0645453	0.156018	0.25	0.552961
Barutcu_MCF-10A	BRCA luminal vs. basal	chr12_CD518	124280001	124800000	CCDC92,FAM101A,ZNF664	0.496734	0.065243	0.666667	0.552961
Barutcu_MCF-10A	BRCA luminal vs. basal	chr17_CD8	1560001	1800000	MIR22HG,PRPF8,RPA1,SERPINF1,SERPINF2,SMYD4,WDR81	-0.0278116	0.175943	0.571429	0.552961
Barutcu_MCF-10A	BRCA luminal vs. basal	chr2_CD449	105880001	106160000	C2orf49,FHL2,TGFBRAP1	-0.107514	0.150595	0.666667	0.552961
Barutcu_MCF-10A	BRCA luminal vs. basal	chr3_CD221	53120001	53400000	DCP1A,PRKCD,RFT1,TKT	0.00663354	0.176122	0.5	0.552961
Barutcu_MCF-10A	BRCA luminal vs. basal	chr12_CD239	57960001	58160000	AGAP2,AGAP2-AS1,ARHGEF25,B4GALNT1,CDK4,DTX3,MARCH9,OS9,PIP4K2C,TSPAN31	-0.0662459	0.159192	0.7	0.553511
Barutcu_MCF-10A	BRCA luminal vs. basal	chr12_CD58	12880001	13120000	DDX47,GPRC5A,RPL13AP20	-0.504621	0.0547218	0.666667	0.55523
Barutcu_MCF-10A	BRCA luminal vs. basal	chr15_CD73	40320001	40560000	BMF,BUB1B,PAK6,SRP14	0.386299	0.0695252	0.25	0.555289
Barutcu_MCF-10A	BRCA luminal vs. basal	chr12_CD238	57840001	57960000	ARHGAP9,DCTN2,DDIT3,GLI1,MARS,MBD6	-0.148237	0.131786	0.5	0.558702
Barutcu_MCF-10A	BRCA luminal vs. basal	chr2_CD129	27640001	27880000	C2orf16,CCDC121,FNDC4,GPN1,IFT172,KRTCAP3,NRBP1,ZNF512	0.169712	0.105447	0.375	0.563182
Barutcu_MCF-10A	BRCA luminal vs. basal	chr1_CD773	203440001	203880000	ATP2B4,LAX1,PRELP,SNRPE,ZC3H11A	0.177795	0.115547	0.2	0.565435
Barutcu_MCF-10A	BRCA luminal vs. basal	chr1_CD186	42920001	43240000	C1orf50,CCDC30,LEPRE1,PPCS,PPIH,YBX1,ZMYND12	-0.0403071	0.16479	0.428571	0.566365
Barutcu_MCF-10A	BRCA luminal vs. basal	chr11_CD479	119040001	119240000	CBL,MCAM,MFRP,RNF26	0.105239	0.136141	0.25	0.566365
Barutcu_MCF-10A	BRCA luminal vs. basal	chr2_CD884	206880001	207240000	EEF1B2,GPR1,INO80D,NDUFS1,ZDBF2	-0.205356	0.128631	0.6	0.566365
Barutcu_MCF-10A	BRCA luminal vs. basal	chr20_CD162	42040001	42360000	IFT52,L3MBTL1,MYBL2,SRSF6	0.327207	0.0811305	0.75	0.566365
Barutcu_MCF-10A	BRCA luminal vs. basal	chr7_CD150	32680001	33120000	FKBP9,KBTBD2,NT5C3A,RP9P,ZNRF2P1	0.086902	0.140551	0.4	0.566365
Barutcu_MCF-10A	BRCA luminal vs. basal	chr15_CD343	101800001	102040000	PCSK6,SNRPA1,VIMP	-0.16924	0.122209	0.333333	0.567581
Barutcu_MCF-10A	BRCA luminal vs. basal	chr19_CD211	50640001	50880000	KCNC3,MYH14,NAPSB,NR1H2	-0.0745354	0.156599	0.75	0.567581
Barutcu_MCF-10A	BRCA luminal vs. basal	chr20_CD124	32920001	33360000	DYNLRB1,ITCH,MAP1LC3A,PIGU,TP53INP2	-0.0633054	0.153588	0.6	0.567581
Barutcu_MCF-10A	BRCA luminal vs. basal	chr10_CD393	95440001	95840000	FRA10AC1,PIPSL,PLCE1,SLC35G1	0.528326	0.062061	0.25	0.568181
Barutcu_MCF-10A	BRCA luminal vs. basal	chr7_CD333	77240001	77560000	PHTF2,RSBN1L,TMEM60	-0.0192188	0.171865	0.333333	0.568181
Barutcu_MCF-10A	BRCA luminal vs. basal	chr3_CD404	101240001	101440000	PCNP,PDCL3P4,RPL24,TRMT10C,ZBTB11,ZBTB11-AS1	0.123006	0.125126	0.333333	0.569161
Barutcu_MCF-10A	BRCA luminal vs. basal	chr1_CD404	94280001	94520000	BCAR3,DNTTIP2,GCLM	-0.0169792	0.167253	0.333333	0.570989
Barutcu_MCF-10A	BRCA luminal vs. basal	chr12_CD466	112080001	112280000	ACAD10,ALDH2,BRAP	-0.332991	0.0873474	1	0.570989
Barutcu_MCF-10A	BRCA luminal vs. basal	chr11_CD152	36280001	36560000	COMMD9,PRR5L,RAG1,TRAF6	-0.0128897	0.174671	0.75	0.572971
Barutcu_MCF-10A	BRCA luminal vs. basal	chr12_CD200	49320001	49640000	ARF3,KMT2D,LMBR1L,PRKAG1,RHEBL1,TUBA1A,TUBA1B,TUBA1C	0.190991	0.0944931	0.5	0.573467
Barutcu_MCF-10A	BRCA luminal vs. basal	chr9_CD447	133920001	134200000	AIF1L,FAM78A,NUP214,PPAPDC3	0.417875	0.0687269	0.5	0.573725
Barutcu_MCF-10A	BRCA luminal vs. basal	chr20_CD22	4720001	5160000	CDS2,PCNA,RASSF2,SLC23A2,TMEM230	0.107422	0.128809	0.4	0.57571
Barutcu_MCF-10A	BRCA luminal vs. basal	chr11_CD219	57280001	57440000	CLP1,SERPING1,SLC43A1,TIMM10,UBE2L6,YPEL4,ZDHHC5	-0.0379187	0.155392	0.285714	0.577326
Barutcu_MCF-10A	BRCA luminal vs. basal	chr1_CD128	29360001	29560000	MECR,SRSF4,TMEM200B	0.00654136	0.16322	0.333333	0.57733
Barutcu_MCF-10A	BRCA luminal vs. basal	chr15_CD263	82240001	82600000	EFTUD1,FAM154B,MEX3B	-0.440357	0.0919494	0.666667	0.57733
Barutcu_MCF-10A	BRCA luminal vs. basal	chr7_CD319	73440001	73680000	EIF4H,ELN,LAT2,LIMK1,RFC2	0.0925462	0.128502	0.4	0.5778
Barutcu_MCF-10A	BRCA luminal vs. basal	chr10_CD463	112040001	112360000	DUSP5,SMC3,SMNDC1	-0.269384	0.09491	0.333333	0.579376
Barutcu_MCF-10A	BRCA luminal vs. basal	chr17_CD18	3600001	4080000	ATP2A3,C17orf85,CAMKK1,CYB5D2,GSG2,ITGAE,ZZEF1	-0.0942675	0.145741	0.714286	0.580672
Barutcu_MCF-10A	BRCA luminal vs. basal	chr16_CD63	14960001	15320000	NPIPA1,NTAN1,PDXDC1,RRN3	-0.10669	0.12983	0.75	0.582446
Barutcu_MCF-10A	BRCA luminal vs. basal	chr1_CD557	154360001	154640000	ADAR,IL6R,SHE,UBE2Q1	0.0478168	0.151181	0.25	0.583345
Barutcu_MCF-10A	BRCA luminal vs. basal	chr5_CD629	150680001	151200000	ATOX1,FAT2,G3BP1,SLC36A1,SPARC	0.186719	0.107259	0.4	0.585178
Barutcu_MCF-10A	BRCA luminal vs. basal	chr2_CD331	73280001	73520000	CCT7,FBXO41,PRADC1,RAB11FIP5,SFXN5,SMYD5	-0.0357699	0.158999	0.333333	0.585192
Barutcu_MCF-10A	BRCA luminal vs. basal	chr1_CD100	22200001	22400000	CDC42,HSPG2,LINC00339	-0.236949	0.0892894	0.666667	0.590045
Barutcu_MCF-10A	BRCA luminal vs. basal	chr17_CD139	36280001	36640000	ARHGAP23,MRPL45,SOCS7,TBC1D3	-0.057135	0.154218	0.5	0.592992
Barutcu_MCF-10A	BRCA luminal vs. basal	chr3_CD500	122440001	122640000	DIRC2,HSPBAP1,LOC100129550	0.0332717	0.146623	0.666667	0.595887
Barutcu_MCF-10A	BRCA luminal vs. basal	chr6_CD363	86040001	86400000	NT5E,SNHG5,SNX14,SYNCRIP	0.200649	0.0958145	0.25	0.597589
Barutcu_MCF-10A	BRCA luminal vs. basal	chr20_CD113	30040001	30400000	BCL2L1,COX4I2,HM13,ID1,PSIMCT-1,REM1,TPX2	0.308898	0.0595803	0.285714	0.600494
Barutcu_MCF-10A	BRCA luminal vs. basal	chr3_CD498	121640001	122120000	CCDC58,CD86,CSTA,FAM162A,ILDR1	0.263539	0.0707473	0.4	0.600951
Barutcu_MCF-10A	BRCA luminal vs. basal	chr6_CD194	43240001	43480000	ABCC10,LRRC73,TJAP1,ZNF318	-0.0394263	0.157195	0.25	0.600951
Barutcu_MCF-10A	BRCA luminal vs. basal	chr12_CD431	104120001	104560000	C12orf73,GLT8D2,GNN,HCFC2,HSP90B1,NFYB,NT5DC3,TDG	-0.0805395	0.138835	0.375	0.605002
Barutcu_MCF-10A	BRCA luminal vs. basal	chr1_CD137	32240001	32520000	KHDRBS1,PTP4A2,SPOCD1	-0.198907	0.108259	0.666667	0.605434
Barutcu_MCF-10A	BRCA luminal vs. basal	chr17_CD163	41600001	42080000	DUSP3,ETV4,MEOX1,MPP2,MPP3	-0.418168	0.0683579	0.8	0.60602
Barutcu_MCF-10A	BRCA luminal vs. basal	chr12_CD520	125000001	125440000	NCOR2,SCARB1,UBC	0.202424	0.0984956	0.666667	0.606997
Barutcu_MCF-10A	BRCA luminal vs. basal	chr2_CD294	65080001	65440000	CEP68,RAB1A,SLC1A4	-0.435455	0.0503896	0.666667	0.607603
Barutcu_MCF-10A	BRCA luminal vs. basal	chr12_CD507	121400001	121720000	C12orf43,HNF1A,OASL,P2RX4,P2RX7	-0.159543	0.121293	0.6	0.608854
Barutcu_MCF-10A	BRCA luminal vs. basal	chr4_CD15	4160001	4320000	LYAR,TMEM128,ZBTB49	0.0849942	0.128787	0.666667	0.608854
Barutcu_MCF-10A	BRCA luminal vs. basal	chr15_CD78	41160001	41480000	CHAC1,DLL4,INO80,RHOV,VPS18	0.274264	0.0729955	0.6	0.609359
Barutcu_MCF-10A	BRCA luminal vs. basal	chr16_CD113	27360001	27760000	GTF3C1,IL21R,KIAA0556	-0.17696	0.119432	0.666667	0.610356
Barutcu_MCF-10A	BRCA luminal vs. basal	chr5_CD225	54200001	54440000	ESM1,GZMA,GZMK	0.242998	0.0911394	0.333333	0.610356
Barutcu_MCF-10A	BRCA luminal vs. basal	chr14_CD340	100760001	100960000	SLC25A29,WARS,WDR25	-0.0822195	0.129516	0.666667	0.614053
Barutcu_MCF-10A	BRCA luminal vs. basal	chr10_CD177	43680001	43960000	HNRNPF,RASGEF1A,ZNF487	0.186705	0.112315	0.666667	0.618367
Barutcu_MCF-10A	BRCA luminal vs. basal	chr20_CD169	43520001	43720000	PABPC1L,STK4,TOMM34	0.153598	0.102566	0.333333	0.618391
Barutcu_MCF-10A	BRCA luminal vs. basal	chr11_CD180	43840001	44120000	ACCS,ALKBH3,C11orf96,EXT2,SEC14L1P1	-0.0793069	0.137475	0.8	0.618468
Barutcu_MCF-10A	BRCA luminal vs. basal	chr6_CD14	2760001	3000000	LINC01011,MYLK4,SERPINB1,SERPINB6,SERPINB9,WRNIP1	0.108119	0.113356	0.5	0.618468
Barutcu_MCF-10A	BRCA luminal vs. basal	chr15_CD52	34560001	34680000	LPCAT4,NOP10,SLC12A6	0.217369	0.0896959	0.333333	0.618479
Barutcu_MCF-10A	BRCA luminal vs. basal	chr8_CD152	38280001	38680000	FGFR1,RNF5P1,TACC1	-0.357497	0.0673113	0.666667	0.618479
Barutcu_MCF-10A	BRCA luminal vs. basal	chr19_CD79	16760001	17000000	F2RL3,SIN3B,SMIM7,TMEM38A	0.308121	0.0760193	0.5	0.619005
Barutcu_MCF-10A	BRCA luminal vs. basal	chr12_CD57	12720001	12880000	APOLD1,CDKN1B,CREBL2,GPR19	0.094208	0.119369	0.75	0.62018
Barutcu_MCF-10A	BRCA luminal vs. basal	chr2_CD540	128200001	128560000	IWS1,LIMS2,SFT2D3	0.0519152	0.127727	0.333333	0.62018
Barutcu_MCF-10A	BRCA luminal vs. basal	chr1_CD675	180640001	181160000	IER5,KIAA1614,MR1,STX6	0.0615887	0.124628	0.25	0.620521
Barutcu_MCF-10A	BRCA luminal vs. basal	chr2_CD417	99040001	99280000	COA5,INPP4A,UNC50	-0.0171972	0.14517	0.666667	0.620558
Barutcu_MCF-10A	BRCA luminal vs. basal	chr14_CD337	100000001	100400000	CCDC85C,CYP46A1,EML1,HHIPL1	-0.142858	0.124595	0.5	0.623373
Barutcu_MCF-10A	BRCA luminal vs. basal	chr7_CD546	128360001	128600000	ATP6V1F,CALU,CCDC136,FLNC,IRF5	0.153401	0.103231	0.4	0.623834
Barutcu_MCF-10A	BRCA luminal vs. basal	chr5_CD665	159640001	159880000	C1QTNF2,C5orf54,CCNJL,PTTG1,SLU7	0.33325	0.0601962	0.6	0.625209
Barutcu_MCF-10A	BRCA luminal vs. basal	chr3_CD55	14160001	14240000	CHCHD4,LSM3,TMEM43,XPC	0.0224722	0.141171	0.25	0.625917
Barutcu_MCF-10A	BRCA luminal vs. basal	chr13_CD149	52880001	53080000	CKAP2,THSD1,VPS36	-0.153707	0.11779	0.666667	0.62671
Barutcu_MCF-10A	BRCA luminal vs. basal	chr3_CD192	45000001	45320000	CDCP1,CLEC3B,EXOSC7,TMEM158,ZDHHC3	0.260064	0.0521922	0.4	0.627691
Barutcu_MCF-10A	BRCA luminal vs. basal	chr10_CD407	98840001	99160000	ARHGAP19,FRAT1,FRAT2	-0.222452	0.104209	0.666667	0.631896
Barutcu_MCF-10A	BRCA luminal vs. basal	chr20_CD167	43120001	43360000	ADA,PKIG,SERINC3,WISP2	-0.389064	0.0386508	0.75	0.634406
Barutcu_MCF-10A	BRCA luminal vs. basal	chr19_CD202	48440001	48760000	CARD8,LIG1,PLA2G4C	-0.117654	0.118326	0.666667	0.635727
Barutcu_MCF-10A	BRCA luminal vs. basal	chr19_CD52	11640001	11840000	ACP5,CNN1,ELOF1,ZNF627,ZNF833P	-0.412155	0.0289904	0.8	0.639412
Barutcu_MCF-10A	BRCA luminal vs. basal	chr11_CD292	74160001	74320000	KCNE3,LIPT2,POLD3	0.295495	0.0799737	0	0.642117
Barutcu_MCF-10A	BRCA luminal vs. basal	chr5_CD732	175640001	175840000	ARL10,HIGD2A,KIAA1191,NOP16,SIMC1	0.299691	0.0489767	0.4	0.642117
Barutcu_MCF-10A	BRCA luminal vs. basal	chr21_CD93	33680001	34000000	C21orf119,C21orf59,EVA1C,TCP10L,URB1	0.058855	0.115892	0.4	0.642673
Barutcu_MCF-10A	BRCA luminal vs. basal	chr17_CD300	74400001	74600000	CYGB,RHBDF2,SNORD1C,ST6GALNAC2,UBE2O	0.0839933	0.105537	0.4	0.642896
Barutcu_MCF-10A	BRCA luminal vs. basal	chr3_CD219	52560001	52840000	GLT8D1,GNL3,NEK4,NT5DC2,PBRM1,SMIM4,SPCS1	0.0260286	0.124651	0.714286	0.644226
Barutcu_MCF-10A	BRCA luminal vs. basal	chr9_CD289	95880001	96200000	C9orf129,NINJ1,WNK2	-0.341792	0.0602218	0.666667	0.6458
Barutcu_MCF-10A	BRCA luminal vs. basal	chr10_CD409	99440001	99680000	AVPI1,GOLGA7B,MARVELD1,ZFYVE27	0.0489398	0.116708	0.5	0.647574
Barutcu_MCF-10A	BRCA luminal vs. basal	chr14_CD235	75760001	76160000	BATF,C14orf1,FLVCR2,JDP2,TTLL5	-0.107302	0.112034	0.6	0.647574
Barutcu_MCF-10A	BRCA luminal vs. basal	chr10_CD78	17480001	17800000	PTPLA,ST8SIA6,STAM	-0.292407	0.0837367	0.333333	0.648834
Barutcu_MCF-10A	BRCA luminal vs. basal	chr17_CD195	49080001	49240000	NME1,NME1-NME2,SPAG9	0.161599	0.0895005	0.333333	0.650819
Barutcu_MCF-10A	BRCA luminal vs. basal	chr17_CD310	76840001	77080000	C1QTNF1,CANT1,ENGASE,LGALS3BP,TIMP2	-0.0796112	0.106508	0.6	0.651112
Barutcu_MCF-10A	BRCA luminal vs. basal	chr22_CD95	37440001	37600000	C1QTNF6,IL2RB,KCTD17	-0.031403	0.135148	0.333333	0.651192
Barutcu_MCF-10A	BRCA luminal vs. basal	chr7_CD279	65040001	65440000	CCT6P1,INTS4L2,VKORC1L1	0.138638	0.103443	0.333333	0.658242
Barutcu_MCF-10A	BRCA luminal vs. basal	chr7_CD538	126960001	127280000	ARF5,GCC1,ZNF800	0.0345695	0.121703	0.666667	0.659027
Barutcu_MCF-10A	BRCA luminal vs. basal	chr6_CD192	42520001	42880000	C6orf226,GLTSCR1L,PRPH2,RPL7L1,TBCC,UBR2	0.046489	0.109937	0.333333	0.659288
Barutcu_MCF-10A	BRCA luminal vs. basal	chr1_CD653	174960001	175120000	CACYBP,MRPS14,TNN	-0.594867	0.0138143	0.666667	0.661373
Barutcu_MCF-10A	BRCA luminal vs. basal	chr16_CD23	4160001	4440000	ADCY9,GLIS2,PAM16,SRL,TFAP4,VASN	-0.238795	0.0701975	0.5	0.662778
Barutcu_MCF-10A	BRCA luminal vs. basal	chr16_CD89	21560001	21880000	IGSF6,METTL9,OTOA,RRN3P1	0.0760639	0.108504	0.5	0.662778
Barutcu_MCF-10A	BRCA luminal vs. basal	chr15_CD94	44840001	45040000	B2M,SPG11,TRIM69	0.0891256	0.106805	0.333333	0.663942
Barutcu_MCF-10A	BRCA luminal vs. basal	chr12_CD205	50240001	50520000	ASIC1,COX14,FAIM2,GPD1,RACGAP1,SMARCD1	-0.367156	0.0388488	0.5	0.665133
Barutcu_MCF-10A	BRCA luminal vs. basal	chr9_CD132	32360001	32600000	ACO1,DDX58,NDUFB6,TOPORS	0.0194912	0.118695	0.5	0.665133
Barutcu_MCF-10A	BRCA luminal vs. basal	chr15_CD74	40560001	40800000	BAHD1,C15orf52,CHST14,DISP2,IVD,KNSTRN,PLCB2	0.0171539	0.111818	0.571429	0.667542
Barutcu_MCF-10A	BRCA luminal vs. basal	chr12_CD37	8160001	8480000	C3AR1,CLEC4A,FAM66C,FAM86FP,FOXJ2,NECAP1	-0.0914466	0.111184	0.666667	0.66808
Barutcu_MCF-10A	BRCA luminal vs. basal	chr3_CD459	112280001	112560000	ATG3,CCDC80,SLC35A5	-0.196748	0.0663193	0.666667	0.668154
Barutcu_MCF-10A	BRCA luminal vs. basal	chr12_CD502	120360001	120760000	CCDC64,GCN1L1,NME2P1,PXN,RAB35,RPLP0,SIRT4	-0.00728772	0.129763	0.285714	0.669713
Barutcu_MCF-10A	BRCA luminal vs. basal	chr17_CD149	38480001	38760000	CCR7,GJD3,IGFBP4,TNS4,TOP2A	-0.181483	0.0867686	0.6	0.669713
Barutcu_MCF-10A	BRCA luminal vs. basal	chr20_CD221	56080001	56360000	CTCFL,PMEPA1,ZBP1	0.603294	0.0143116	0.333333	0.669713
Barutcu_MCF-10A	BRCA luminal vs. basal	chr11_CD473	118000001	118160000	AMICA1,MPZL2,MPZL3,SCN4B	0.12526	0.0926928	0.25	0.670181
Barutcu_MCF-10A	BRCA luminal vs. basal	chr6_CD475	112400001	112640000	FAM229B,LAMA4,TUBE1	-0.0985318	0.108595	0.666667	0.672697
Barutcu_MCF-10A	BRCA luminal vs. basal	chr2_CD1001	233400001	233720000	EFHD1,EIF4E2,GIGYF2,TIGD1	-0.331955	0.0406721	0.5	0.673913
Barutcu_MCF-10A	BRCA luminal vs. basal	chr4_CD65	16040001	16280000	PROM1,TAPT1,TAPT1-AS1	0.650993	-0.0100751	0.666667	0.673913
Barutcu_MCF-10A	BRCA luminal vs. basal	chr1_CD71	15800001	16120000	AGMAT,CASP9,DDI2,DNAJC16,FBLIM1,PLEKHM2,RSC1A1,SLC25A34	-0.0208135	0.12837	0.625	0.674303
Barutcu_MCF-10A	BRCA luminal vs. basal	chr6_CD19	3720001	4040000	FAM50B,PRPF4B,PXDC1	0.26295	0.0487209	0.666667	0.675087
Barutcu_MCF-10A	BRCA luminal vs. basal	chr17_CD70	16280001	16440000	C17orf76-AS1,FAM211A,TRPV2,UBB	-0.0194941	0.119701	0.5	0.675671
Barutcu_MCF-10A	BRCA luminal vs. basal	chr2_CD500	120080001	120360000	C2orf76,DBI,TMEM37	-0.0869585	0.101706	0.666667	0.676242
Barutcu_MCF-10A	BRCA luminal vs. basal	chr7_CD9	1600001	1760000	ELFN1,PSMG3,PSMG3-AS1	-0.277005	0.0738031	0.666667	0.676903
Barutcu_MCF-10A	BRCA luminal vs. basal	chr11_CD239	62160001	62360000	AHNAK,EEF1G,TUT1	-0.364497	0.0199677	0.666667	0.676911
Barutcu_MCF-10A	BRCA luminal vs. basal	chr7_CD603	141320001	141520000	KIAA1147,SSBP1,WEE2-AS1	0.0948672	0.09882	0.666667	0.67865
Barutcu_MCF-10A	BRCA luminal vs. basal	chr17_CD143	37160001	37360000	CACNB1,PLXDC1,RPL19	-0.130735	0.096849	0.666667	0.680268
Barutcu_MCF-10A	BRCA luminal vs. basal	chr20_CD97	23000001	23400000	CD93,GZF1,NXT1,THBD	-0.317632	0.0387985	0.75	0.682562
Barutcu_MCF-10A	BRCA luminal vs. basal	chr16_CD302	84680001	85000000	CRISPLD2,KLHL36,USP10	0.126644	0.0790185	0.333333	0.683482
Barutcu_MCF-10A	BRCA luminal vs. basal	chr3_CD808	195640001	195960000	SDHAP1,SLC51A,TFRC	0.224826	0.0666102	0.333333	0.683482
Barutcu_MCF-10A	BRCA luminal vs. basal	chr7_CD25	4880001	5200000	RADIL,RBAK,RNF216P1	-0.138223	0.0968335	0.666667	0.690679
Barutcu_MCF-10A	BRCA luminal vs. basal	chr11_CD13	3120001	3440000	LOC650368,OSBPL5,ZNF195	-0.309237	0.0547784	0.666667	0.696377
Barutcu_MCF-10A	BRCA luminal vs. basal	chr16_CD77	18760001	19000000	ARL6IP1,RPS15A,SMG1,TMC7	0.0395332	0.103261	0.25	0.696377
Barutcu_MCF-10A	BRCA luminal vs. basal	chr17_CD66	15520001	15720000	MEIS3P1,TRIM16,ZNF286A	0.154914	0.0655866	0.333333	0.702318
Barutcu_MCF-10A	BRCA luminal vs. basal	chr19_CD114	23920001	24200000	RPSAP58,ZNF254,ZNF681	-0.181022	0.0754521	0.666667	0.706315
Barutcu_MCF-10A	BRCA luminal vs. basal	chr9_CD444	133320001	133560000	ASS1,FUBP3,LOC100272217	0.479931	-0.00297419	0.666667	0.708253
Barutcu_MCF-10A	BRCA luminal vs. basal	chr2_CD57	11600001	11880000	E2F6,GREB1,LPIN1	-0.681282	-0.0283168	0.333333	0.708731
Barutcu_MCF-10A	BRCA luminal vs. basal	chr2_CD49	10120001	10280000	CYS1,KLF11,RRM2	0.431747	0.0152872	0.333333	0.710777
Barutcu_MCF-10A	BRCA luminal vs. basal	chr4_CD423	100400001	100840000	DAPP1,LAMTOR3,TRMT10A	-0.0255383	0.110066	0.666667	0.712176
Barutcu_MCF-10A	BRCA luminal vs. basal	chr2_CD472	112880001	113120000	FBLN7,ZC3H6,ZC3H8	-0.385311	0.0394705	0.666667	0.716228
Barutcu_MCF-10A	BRCA luminal vs. basal	chr3_CD496	121400001	121560000	EAF2,GOLGB1,IQCB1	0.12993	0.0626905	0.333333	0.722613
Barutcu_MCF-10A	BRCA luminal vs. basal	chr19_CD45	10520001	10640000	KEAP1,PDE4A,S1PR5	-0.0311799	0.0996492	0.333333	0.723334
Barutcu_MCF-10A	BRCA luminal vs. basal	chr7_CD502	116480001	116840000	CAPZA2,ST7,ST7-AS1	0.0860604	0.0802067	0.333333	0.726425
Barutcu_MCF-10A	BRCA luminal vs. basal	chr16_CD320	88200001	88640000	ZC3H18,ZFPM1,ZNF469	0.0481542	0.0872619	0.333333	0.72784
Barutcu_MCF-10A	BRCA luminal vs. basal	chr2_CD1025	239080001	239400000	ASB1,HES6,ILKAP,LOC643387,PER2,TRAF3IP1	-0.172627	0.0631189	0.5	0.72821
Barutcu_MCF-10A	BRCA luminal vs. basal	chr1_CD230	53200001	53520000	ECHDC2,SCP2,ZYG11A	-0.0274274	0.0968836	0.666667	0.728417
Barutcu_MCF-10A	BRCA luminal vs. basal	chr2_CD428	101600001	101880000	CNOT11,RPL31,TBC1D8	-0.118278	0.0665104	0.333333	0.728417
Barutcu_MCF-10A	BRCA luminal vs. basal	chr1_CD176	40680001	40920000	COL9A2,SMAP2,ZFP69B,ZMPSTE24	0.177385	0.0491595	0.5	0.730329
Barutcu_MCF-10A	BRCA luminal vs. basal	chr11_CD543	133800001	134120000	JAM3,NCAPD3,VPS26B	-0.165106	0.0591749	0.666667	0.730329
Barutcu_MCF-10A	BRCA luminal vs. basal	chr3_CD769	186560001	186880000	ADIPOQ,RPL39L,ST6GAL1	-0.365086	0.0246921	0.333333	0.730329
Barutcu_MCF-10A	BRCA luminal vs. basal	chr9_CD214	78960001	79360000	GCNT1,RFK,RPSAP9	0.117656	0.0674788	0.333333	0.732511
Barutcu_MCF-10A	BRCA luminal vs. basal	chr15_CD200	69520001	69760000	KIF23,PAQR5,RPLP1	0.47909	-0.00677376	0.666667	0.73296
Barutcu_MCF-10A	BRCA luminal vs. basal	chr20_CD144	37080001	37520000	ACTR5,PPP1R16B,RALGAPB	-0.115875	0.0768319	0.333333	0.740536
Barutcu_MCF-10A	BRCA luminal vs. basal	chr12_CD96	21840001	22200000	ABCC9,CMAS,KCNJ8	-0.078295	0.0842101	0.666667	0.741419
Barutcu_MCF-10A	BRCA luminal vs. basal	chr1_CD125	28360001	28680000	ATPIF1,DNAJC8,EYA3,MED18,PTAFR,SESN2,SPCS2P4	-0.066409	0.0757026	0.571429	0.741579
Barutcu_MCF-10A	BRCA luminal vs. basal	chr20_CD136	35600001	35840000	MROH8,RBL1,RPN2	0.0991431	0.073148	0.333333	0.741579
Barutcu_MCF-10A	BRCA luminal vs. basal	chr21_CD80	30440001	30760000	BACH1,CCT8,MAP3K7CL	0.143276	0.0593411	0.333333	0.741579
Barutcu_MCF-10A	BRCA luminal vs. basal	chr1_CD399	92800001	93320000	EVI5,GFI1,RPL5	0.368959	0.0202676	0.333333	0.743913
Barutcu_MCF-10A	BRCA luminal vs. basal	chr12_CD470	112640001	112880000	HECTD4,PTPN11,RPL6	-0.204762	0.0383717	0.333333	0.743913
Barutcu_MCF-10A	BRCA luminal vs. basal	chr16_CD120	29480001	29720000	LOC440354,QPRT,SPN	0.192821	0.0454405	0	0.743913
Barutcu_MCF-10A	BRCA luminal vs. basal	chr16_CD7	840001	1240000	CACNA1H,LMF1,SOX8	-0.185622	0.0633001	0.666667	0.74399
Barutcu_MCF-10A	BRCA luminal vs. basal	chr10_CD437	105000001	105320000	CALHM2,LOC729020,NEURL,PCGF6,PDCD11,TAF5,USMG5	-0.0589294	0.0785813	0.285714	0.753466
Barutcu_MCF-10A	BRCA luminal vs. basal	chr15_CD238	77200001	77600000	PSTPIP1,RCN2,TSPAN3	0.363012	0.000888189	0.333333	0.753984
Barutcu_MCF-10A	BRCA luminal vs. basal	chr12_CD454	109520001	109680000	ACACB,ALKBH2,UNG	-0.149536	0.0522643	0.333333	0.755659
Barutcu_MCF-10A	BRCA luminal vs. basal	chr12_CD201	49640001	49920000	DNAJC22,SPATS2,TROAP	-0.0427711	0.0825981	0.333333	0.759459
Barutcu_MCF-10A	BRCA luminal vs. basal	chr2_CD116	24640001	25040000	CENPO,NCOA1,PTRHD1	0.446816	-0.0405345	0.333333	0.75951
Barutcu_MCF-10A	BRCA luminal vs. basal	chr20_CD57	13760001	14000000	ESF1,MACROD2,NDUFAF5	-0.0310086	0.0841067	0.333333	0.760933
Barutcu_MCF-10A	BRCA luminal vs. basal	chr1_CD133	31160001	31640000	LAPTM5,PUM1,SDC3	0.146213	0.0384774	0.333333	0.76384
Barutcu_MCF-10A	BRCA luminal vs. basal	chr9_CD419	127480001	127680000	ARPC5L,OLFML2A,RPL35	0.00560661	0.0843628	0.333333	0.765912
Barutcu_MCF-10A	BRCA luminal vs. basal	chr15_CD96	45400001	45760000	C15orf48,DUOX1,GATM,SHF,SPATA5L1	-0.096678	0.0635301	0.4	0.769175
Barutcu_MCF-10A	BRCA luminal vs. basal	chr5_CD549	133320001	133520000	SKP1,TCF7,VDAC1	-0.0650271	0.0570372	0.333333	0.770695
Barutcu_MCF-10A	BRCA luminal vs. basal	chr10_CD25	5480001	5720000	ASB13,CALML3,CALML5	0.1424	0.0348062	0.666667	0.773863
Barutcu_MCF-10A	BRCA luminal vs. basal	chr11_CD189	46120001	46360000	CREB3L1,DGKZ,PHF21A	-0.357915	-0.0238201	0.333333	0.787201
Barutcu_MCF-10A	BRCA luminal vs. basal	chr19_CD49	11200001	11360000	KANK2,LDLR,SPC24	0.281002	0.00152105	0.333333	0.78821
Barutcu_MCF-10A	BRCA luminal vs. basal	chr5_CD323	79360001	79680000	CRSP8P,LOC644936,SERINC5	0.0586585	0.051007	0.333333	0.78821
Barutcu_MCF-10A	BRCA luminal vs. basal	chr9_CD304	100200001	100400000	NCBP1,TMOD1,TSTD2	0.230818	0.016119	0.333333	0.78821
Barutcu_MCF-10A	BRCA luminal vs. basal	chr6_CD171	37400001	37640000	CCDC167,CMTR1,MDGA1	-0.00782896	0.0694341	0.333333	0.789456
Barutcu_MCF-10A	BRCA luminal vs. basal	chr21_CD66	26920001	27080000	JAM2,MIR155HG,MRPL39	0.218919	0.0128215	0.333333	0.795713
Barutcu_MCF-10A	BRCA luminal vs. basal	chr12_CD225	54600001	54880000	CBX5,COPZ1,GPR84,HNRNPA1,ITGA5,ZNF385A	-0.137034	0.021247	0.666667	0.800435
Barutcu_MCF-10A	BRCA luminal vs. basal	chr2_CD414	98200001	98640000	ACTR1B,ANKRD36B,COX5B,TMEM131,ZAP70	0.192511	0.0046198	0.4	0.800435
Barutcu_MCF-10A	BRCA luminal vs. basal	chr6_CD185	41040001	41280000	ADCY10P1,NFYA,OARD1,TREM1,TREM2	0.252561	-0.0162723	0.4	0.80076
Barutcu_MCF-10A	BRCA luminal vs. basal	chr3_CD216	51440001	51960000	RAD54L2,TEX264,VPRBP	-0.196158	0.0193988	0.666667	0.802639
Barutcu_MCF-10A	BRCA luminal vs. basal	chr1_CD172	40040001	40240000	HEYL,PABPC4,PPIE	0.160381	0.0176212	0.333333	0.806486
Barutcu_MCF-10A	BRCA luminal vs. basal	chr3_CD803	194040001	194360000	ATP13A3,LRRC15,TMEM44	-0.362523	-0.036278	0.666667	0.810376
Barutcu_MCF-10A	BRCA luminal vs. basal	chr4_CD469	110720001	110960000	CFI,EGF,GAR1	-0.431098	-0.0323206	0.666667	0.813306
Barutcu_MCF-10A	BRCA luminal vs. basal	chr2_CD473	113160001	113480000	CHCHD5,POLR1B,SLC20A1,TTL	-0.06299	0.0382634	0.5	0.815906
Barutcu_MCF-10A	BRCA luminal vs. basal	chr1_CD72	16120001	16400000	FLJ37453,HSPB7,SPEN,UQCRHL,ZBTB17	0.0186202	0.0422211	0.6	0.8203
Barutcu_MCF-10A	BRCA luminal vs. basal	chr13_CD10	21240001	21520000	IL17D,N6AMT2,XPO4	-0.198012	0.0139689	0.666667	0.825848
Barutcu_MCF-10A	BRCA luminal vs. basal	chr10_CD288	72120001	72360000	EIF4EBP2,LRRC20,PALD1	0.00377001	0.0406645	0.666667	0.826622
Barutcu_MCF-10A	BRCA luminal vs. basal	chr2_CD249	55240001	55480000	CLHC1,RPS27A,RTN4	-0.0751428	0.0255416	0.666667	0.829855
Barutcu_MCF-10A	BRCA luminal vs. basal	chr12_CD544	131320001	131440000	GPR133,RAN,STX2	-0.0576518	0.037257	0.666667	0.829999
Barutcu_MCF-10A	BRCA luminal vs. basal	chr12_CD515	123760001	123960000	RILPL2,SBNO1,SETD8,SNRNP35	-0.181786	-0.00920021	0.75	0.831675
Barutcu_MCF-10A	BRCA luminal vs. basal	chr15_CD81	41840001	42160000	JMJD7-PLA2G4B,MAPKBP1,MGA,TYRO3	-0.00162166	0.0515682	0.5	0.833571
Barutcu_MCF-10A	BRCA luminal vs. basal	chr12_CD468	112400001	112560000	ERP29,NAA25,TMEM116	-0.170727	-0.00589126	0.666667	0.838733
Barutcu_MCF-10A	BRCA luminal vs. basal	chr2_CD467	110840001	111000000	LINC00116,MALL,NPHP1	0.19082	-0.0190681	0.333333	0.843839
Barutcu_MCF-10A	BRCA luminal vs. basal	chr9_CD196	74400001	74640000	ABHD17B,C9orf85,HSPB1P1	-0.11689	0.00842746	0.333333	0.845427
Barutcu_MCF-10A	BRCA luminal vs. basal	chr1_CD197	45480001	45800000	HPDL,LOC400752,ZSWIM5	0.475571	-0.0664207	0.333333	0.856194
Barutcu_MCF-10A	BRCA luminal vs. basal	chr10_CD419	101120001	101480000	ENTPD7,GOT1,SLC25A28	0.122567	-0.014613	0.333333	0.856194
Barutcu_MCF-10A	BRCA luminal vs. basal	chr4_CD243	57840001	58040000	IGFBP7,NOA1,POLR2B	-0.03798	0.00689593	0.333333	0.859076
Barutcu_MCF-10A	BRCA luminal vs. basal	chr9_CD287	95400001	95600000	ANKRD19P,BICD2,IPPK	-0.0287559	0.0278699	0.666667	0.859231
Barutcu_MCF-10A	BRCA luminal vs. basal	chr12_CD28	6120001	6440000	CD9,PLEKHG6,VWF	0.0198301	0.0171727	0.666667	0.864417
Barutcu_MCF-10A	BRCA luminal vs. basal	chr15_CD196	68520001	68800000	CLN6,FEM1B,ITGA11	-0.338113	-0.0939605	0.666667	0.88004
Barutcu_MCF-10A	BRCA luminal vs. basal	chr10_CD311	76600001	77000000	COMTD1,SAMD8,VDAC2	0.0157188	-0.00487454	0.333333	0.891694
Barutcu_MCF-10A	BRCA luminal vs. basal	chr8_CD482	121080001	121480000	COL14A1,MRPL13,MTBP	0.0387081	-0.0103563	0.333333	0.891694
Barutcu_MCF-10A	BRCA luminal vs. basal	chr11_CD192	46800001	47000000	C11orf49,CKAP5,LRP4	-0.0514316	-0.0179289	0.666667	0.900404
Barutcu_MCF-10A	BRCA luminal vs. basal	chr11_CD149	35480001	35800000	FJX1,PAMR1,TRIM44	-0.205489	-0.0566	0.666667	0.905492
Barutcu_MCF-10A	BRCA luminal vs. basal	chr2_CD477	114320001	114720000	ACTR3,RABL2A,RPL23AP7,SLC35F5,WASH2P	0.0248168	-0.0379019	0.6	0.91564
Barutcu_MCF-10A	BRCA luminal vs. basal	chr6_CD607	144400001	144960000	SF3B5,STX11,UTRN	0.0629491	-0.0510101	0.333333	0.923272
Barutcu_MCF-10A	BRCA luminal vs. basal	chr1_CD470	110880001	111000000	LAMTOR5,RBM15,SLC16A4	0.0247216	-0.0606713	0.333333	0.937067
Barutcu_MCF-10A	BRCA luminal vs. basal	chr10_CD430	103520001	103800000	KCNIP2,MGEA5,NPM3	-0.00690056	-0.0709213	0.666667	0.950003
Barutcu_MCF-10A	BRCA luminal vs. basal	chr10_CD331	81040001	81320000	EIF5AL1,PPIF,ZCCHC24	-0.0171376	-0.12803	0.333333	0.970786
Barutcu_MCF-7	BRCA luminal vs. basal	chr17_CD169	39720001	39840000	KRT14,KRT16,KRT17	3.03556	0.708006	0	2.7005e-05
Barutcu_MCF-7	BRCA luminal vs. basal	chr1_CD635	153160001	153520000	S100A4,S100A6,S100A8,S100A9	2.12712	0.527927	0	0.000304883
Barutcu_MCF-7	BRCA luminal vs. basal	chr6_CD178	32760001	32920000	HLA-DMB,HLA-DOB,PSMB8,PSMB9,TAP1,TAP2	1.09425	0.667847	0	0.000304883
Barutcu_MCF-7	BRCA luminal vs. basal	chr6_CD758	151640001	152320000	C6orf211,CCDC170,ESR1,RMND1,ZBTB2	-2.89906	0.572817	1	0.000304883
Barutcu_MCF-7	BRCA luminal vs. basal	chr8_CD673	145280001	145680000	ADCK5,BOP1,CPSF1,DGAT1,FBXL6,HSF1,SLC39A4,SLC52A2,TONSL,VPS28	0.744588	0.675385	0.1	0.000304883
Barutcu_MCF-7	BRCA luminal vs. basal	chr11_CD455	95960001	96160000	CCDC82,JRKL,MAML2	1.38104	0.781106	0	0.0012231
Barutcu_MCF-7	BRCA luminal vs. basal	chr11_CD290	61920001	62120000	ASRGL1,SCGB1D2,SCGB2A2	-4.03596	0.467916	0.666667	0.00192415
Barutcu_MCF-7	BRCA luminal vs. basal	chr19_CD262	58320001	58440000	ZNF417,ZNF552,ZNF587,ZNF814	-1.51713	0.670077	1	0.00192415
Barutcu_MCF-7	BRCA luminal vs. basal	chr7_CD77	16640001	17000000	AGR2,AGR3,ANKMY2,BZW2,TSPAN13	-3.83416	0.398936	0.8	0.00192415
Barutcu_MCF-7	BRCA luminal vs. basal	chr3_CD271	58320001	58560000	ACOX2,KCTD6,PDHB	-1.82028	0.666087	1	0.00308111
Barutcu_MCF-7	BRCA luminal vs. basal	chr5_CD709	153320001	153600000	FAM114A2,GALNT10,MFAP3	-1.20023	0.730792	1	0.00308111
Barutcu_MCF-7	BRCA luminal vs. basal	chr17_CD207	48480001	48600000	ACSF2,CHAD,RSAD1	-2.38398	0.498499	1	0.00319347
Barutcu_MCF-7	BRCA luminal vs. basal	chr17_CD196	46400001	46760000	HOXB2,HOXB3,HOXB4,HOXB5,HOXB6,HOXB7,HOXB9,SKAP1	-1.26166	0.56923	0.875	0.00329207
Barutcu_MCF-7	BRCA luminal vs. basal	chr2_CD961	204520001	205160000	CD28,CTLA4,ICOS	1.11989	0.791306	0	0.00378064
Barutcu_MCF-7	BRCA luminal vs. basal	chr1_CD98	19600001	19680000	AKR7A2,AKR7A3,AKR7L,PQLC2	-1.85754	0.602111	1	0.00396088
Barutcu_MCF-7	BRCA luminal vs. basal	chr12_CD15	2960001	3160000	FOXM1,RHNO1,TEAD4,TULP3	1.24573	0.495398	0	0.00396088
Barutcu_MCF-7	BRCA luminal vs. basal	chr16_CD156	46520001	46840000	ORC6,SHCBP1,VPS35	1.4683	0.651007	0	0.00396088
Barutcu_MCF-7	BRCA luminal vs. basal	chr1_CD671	160640001	160840000	CD48,LY9,SLAMF7	0.562747	0.884369	0	0.00433863
Barutcu_MCF-7	BRCA luminal vs. basal	chr17_CD175	40880001	40960000	CNTD1,COA3,EZH1,RAMP2,RAMP2-AS1,VPS25,WNK4	-1.62912	0.509881	1	0.00433863
Barutcu_MCF-7	BRCA luminal vs. basal	chr1_CD664	159080001	159360000	CADM3,DARC,FCER1A	-1.5444	0.64533	1	0.00466181
Barutcu_MCF-7	BRCA luminal vs. basal	chr1_CD711	168120001	168280000	ANKRD36BP1,SFT2D2,TBX19,TIPRL	1.37109	0.529005	0	0.00546142
Barutcu_MCF-7	BRCA luminal vs. basal	chr14_CD260	74360001	74560000	ALDH6A1,CCDC176,COQ6,ENTPD5,FAM161B,LIN52	-1.24682	0.568239	1	0.00546142
Barutcu_MCF-7	BRCA luminal vs. basal	chr19_CD60	12400001	12600000	ZNF44,ZNF442,ZNF443,ZNF563,ZNF709,ZNF799	-0.926019	0.668619	1	0.00546142
Barutcu_MCF-7	BRCA luminal vs. basal	chr11_CD501	104800001	104920000	CARD16,CASP1,CASP4	0.501498	0.79768	0	0.00555375
Barutcu_MCF-7	BRCA luminal vs. basal	chr6_CD564	111080001	111360000	AMD1,CDK19,GTF3C6,RPF2	0.941964	0.555899	0	0.00648956
Barutcu_MCF-7	BRCA luminal vs. basal	chr5_CD39	6600001	6720000	NSUN2,PAPD7,SRD5A1	1.06186	0.594329	0	0.00722205
Barutcu_MCF-7	BRCA luminal vs. basal	chr6_CD460	89520001	89840000	PNRC1,RNGTT,SRSF12	1.57808	0.512673	0	0.00722205
Barutcu_MCF-7	BRCA luminal vs. basal	chr11_CD296	63200001	63400000	HRASLS2,HRASLS5,PLA2G16,RARRES3	-2.10778	0.49551	1	0.00991393
Barutcu_MCF-7	BRCA luminal vs. basal	chr16_CD25	4680001	4880000	ANKS3,C16orf71,NUDT16L1,ROGDI,ZNF500	-1.07395	0.620278	1	0.00991393
Barutcu_MCF-7	BRCA luminal vs. basal	chr15_CD207	63560001	63880000	APH1B,CA12,USP3	-2.3935	0.481785	1	0.0105041
Barutcu_MCF-7	BRCA luminal vs. basal	chr19_CD9	1360001	1800000	ADAMTSL5,C19orf25,DAZAP1,GAMT,MBD3,MEX3D,NDUFS7,PCSK4,REEP6,RPS15,TCF3,UQCR11	-1.03685	0.449083	0.666667	0.0110146
Barutcu_MCF-7	BRCA luminal vs. basal	chr10_CD57	12080001	12560000	CDC123,DHTKD1,NUDT5,SEC61A2,UPF2	0.826565	0.500846	0	0.0115643
Barutcu_MCF-7	BRCA luminal vs. basal	chr4_CD4	600001	960000	ATP5I,CPLX1,DGKQ,GAK,MFSD7,MYL5,PCGF3,PDE6B,TMEM175	-1.01256	0.476415	1	0.0115643
Barutcu_MCF-7	BRCA luminal vs. basal	chr16_CD209	56520001	56720000	BBS2,MT1E,MT1F,MT1G,MT1L,MT1M,MT1X,MT2A	0.786771	0.401552	0.125	0.012167
Barutcu_MCF-7	BRCA luminal vs. basal	chr16_CD281	70480001	70920000	COG4,FUK,IL34,MTSS1L,SF3B3,VAC14	0.855882	0.451365	0	0.012167
Barutcu_MCF-7	BRCA luminal vs. basal	chr11_CD530	111160001	111320000	C11orf92,C11orf93,POU2AF1	1.29795	0.612117	0	0.0124334
Barutcu_MCF-7	BRCA luminal vs. basal	chr8_CD143	29920001	30240000	DCTN6,LEPROTL1,TMEM66	-0.403439	0.739213	1	0.0129452
Barutcu_MCF-7	BRCA luminal vs. basal	chr1_CD188	38040001	38200000	C1orf109,CDCA8,GNL2	1.1182	0.497997	0	0.0132932
Barutcu_MCF-7	BRCA luminal vs. basal	chr10_CD28	6000001	6160000	IL15RA,IL2RA,RBM17	1.3235	0.507684	0	0.0132932
Barutcu_MCF-7	BRCA luminal vs. basal	chr6_CD253	46600001	46800000	CYP39A1,PLA2G7,SLC25A27	1.82286	0.470349	0	0.0133941
Barutcu_MCF-7	BRCA luminal vs. basal	chr16_CD157	46840001	47040000	C16orf87,DNAJA2,GPT2	0.89603	0.569571	0	0.0138877
Barutcu_MCF-7	BRCA luminal vs. basal	chr16_CD87	19400001	19560000	CCP110,GDE1,TMC5	-2.05771	0.479925	1	0.0138877
Barutcu_MCF-7	BRCA luminal vs. basal	chr7_CD448	98840001	99080000	ARPC1A,ARPC1B,ATP5J2,BUD31,CPSF4,PDAP1,PTCD1,ZNF789	0.534022	0.574001	0	0.0139364
Barutcu_MCF-7	BRCA luminal vs. basal	chr7_CD685	150200001	150360000	GIMAP4,GIMAP6,GIMAP7	-0.224136	0.909872	1	0.0139364
Barutcu_MCF-7	BRCA luminal vs. basal	chr16_CD10	1800001	1960000	EME2,FAHD1,HAGH,MRPS34,NME3,NUBP2,SPSB3	-0.650907	0.627824	1	0.0139945
Barutcu_MCF-7	BRCA luminal vs. basal	chr19_CD59	12120001	12400000	ZNF136,ZNF20,ZNF433,ZNF625,ZNF788,ZNF844	-0.838702	0.628293	1	0.0139945
Barutcu_MCF-7	BRCA luminal vs. basal	chr22_CD106	38320001	38560000	C22orf23,PICK1,POLR2F,SOX10	1.52804	0.392071	0	0.0139945
Barutcu_MCF-7	BRCA luminal vs. basal	chr6_CD233	42880001	43000000	CNPY3,KLHDC3,MEA1,PEX6,PPP2R5D,RRP36	0.536049	0.549526	0	0.0139945
Barutcu_MCF-7	BRCA luminal vs. basal	chr17_CD184	43160001	43240000	ACBD4,HEXIM1,HEXIM2,PLCD3	-1.13935	0.541762	1	0.0146243
Barutcu_MCF-7	BRCA luminal vs. basal	chr5_CD602	132080001	132240000	CCNI2,GDF9,SEPT8,SHROOM1,SOWAHA,UQCRQ	-1.35955	0.446604	0.833333	0.0146243
Barutcu_MCF-7	BRCA luminal vs. basal	chr11_CD41	8960001	9160000	NRIP3,SCUBE2,TMEM9B	-2.65263	0.426331	1	0.0167566
Barutcu_MCF-7	BRCA luminal vs. basal	chr5_CD346	75880001	76120000	F2R,F2RL1,F2RL2	-1.28609	0.529572	1	0.0167566
Barutcu_MCF-7	BRCA luminal vs. basal	chr16_CD369	88680001	88880000	APRT,CDT1,CTU2,CYBA,MVD,PIEZO1,RNF166,SNAI3,SNAI3-AS1	0.638506	0.482456	0.222222	0.0173567
Barutcu_MCF-7	BRCA luminal vs. basal	chr1_CD649	156240001	156400000	C1orf85,CCT3,SMG5,TMEM79	0.685812	0.50226	0	0.0178783
Barutcu_MCF-7	BRCA luminal vs. basal	chr10_CD567	124760001	124960000	ACADSB,BUB3,IKZF5	-1.20338	0.52855	1	0.0178783
Barutcu_MCF-7	BRCA luminal vs. basal	chr18_CD161	32800001	33000000	ZNF24,ZNF271,ZNF396,ZNF397,ZSCAN30	-0.634249	0.646942	1	0.0178783
Barutcu_MCF-7	BRCA luminal vs. basal	chr21_CD153	45160001	45240000	CSTB,LOC284837,RRP1	1.30905	0.446045	0	0.0178783
Barutcu_MCF-7	BRCA luminal vs. basal	chr4_CD364	76840001	77080000	CXCL10,CXCL11,CXCL9,NAAA,NUP54,SDAD1	0.888148	0.351426	0.166667	0.0178783
Barutcu_MCF-7	BRCA luminal vs. basal	chr18_CD71	12680001	13000000	CEP192,CEP76,PTPN2,SEH1L	0.631221	0.58663	0	0.0181616
Barutcu_MCF-7	BRCA luminal vs. basal	chr1_CD990	229640001	229840000	ABCB10,NUP133,TAF5L,URB2	0.340136	0.691413	0.25	0.0189425
Barutcu_MCF-7	BRCA luminal vs. basal	chr11_CD484	102040001	102360000	BIRC2,BIRC3,TMEM123	0.786837	0.538105	0	0.0189425
Barutcu_MCF-7	BRCA luminal vs. basal	chr6_CD593	117520001	118120000	DCBLD1,GOPC,NUS1	0.643812	0.61095	0	0.0189425
Barutcu_MCF-7	BRCA luminal vs. basal	chr1_CD177	36200001	36440000	AGO1,AGO3,AGO4,CLSPN	0.74961	0.600837	0	0.0189996
Barutcu_MCF-7	BRCA luminal vs. basal	chr11_CD599	125400001	125520000	CHEK1,EI24,STT3A	0.777961	0.531783	0	0.0189996
Barutcu_MCF-7	BRCA luminal vs. basal	chr14_CD276	77600001	77800000	GSTZ1,POMT2,TMEM63C	-1.56121	0.471533	1	0.0189996
Barutcu_MCF-7	BRCA luminal vs. basal	chr17_CD341	79800001	79920000	ALYREF,ANAPC11,ARHGDIA,MAFG,MAFG-AS1,P4HB,PCYT2,PYCR1,SIRT7	0.452805	0.511372	0.111111	0.0194383
Barutcu_MCF-7	BRCA luminal vs. basal	chr14_CD257	73920001	74080000	ACOT1,ACOT2,ACOT4,C14orf169,NUMB	-0.932621	0.481887	1	0.0196712
Barutcu_MCF-7	BRCA luminal vs. basal	chr19_CD4	800001	920000	CFD,LPPR3,MED16,R3HDM4	-1.5685	0.418888	1	0.0196712
Barutcu_MCF-7	BRCA luminal vs. basal	chr16_CD288	72040001	72480000	DHODH,DHX38,TXNL4B	0.604216	0.630103	0	0.0202089
Barutcu_MCF-7	BRCA luminal vs. basal	chr1_CD6	1440001	1560000	ATAD3A,MIB2,SSU72	0.59637	0.60893	0	0.0205131
Barutcu_MCF-7	BRCA luminal vs. basal	chr6_CD844	170840001	170920000	PDCD2,PSMB1,TBP	0.33906	0.672703	0	0.0205131
Barutcu_MCF-7	BRCA luminal vs. basal	chr16_CD373	89720001	89960000	CDK10,CHMP1A,FANCA,SPATA2L,SPATA33,SPIRE2,TCF25,VPS9D1,ZNF276	0.50512	0.531088	0	0.0207347
Barutcu_MCF-7	BRCA luminal vs. basal	chr16_CD8	1360001	1680000	BAIAP3,C16orf91,CLCN7,CRAMP1L,GNPTG,IFT140,TELO2,TMEM204,TSR3,UNKL	-0.769033	0.459783	0.9	0.0207347
Barutcu_MCF-7	BRCA luminal vs. basal	chr19_CD3	400001	800000	BSG,CDC34,FSTL3,MISP,PALM,POLRMT,PTBP1,RNF126,SHC2,TPGS1	-0.853044	0.418892	0.6	0.0207347
Barutcu_MCF-7	BRCA luminal vs. basal	chr4_CD801	164040001	164480000	NAF1,NPY1R,TMA16	-1.01097	0.544119	0.666667	0.0207347
Barutcu_MCF-7	BRCA luminal vs. basal	chr8_CD455	97240001	97520000	MTERFD1,PTDSS1,SDC2,UQCRB	0.742562	0.434832	0	0.0207347
Barutcu_MCF-7	BRCA luminal vs. basal	chr4_CD365	77080001	77360000	FAM47E,SCARB2,SHROOM3,STBD1	-1.41253	0.439431	1	0.0207604
Barutcu_MCF-7	BRCA luminal vs. basal	chr1_CD1020	236440001	236760000	EDARADD,ERO1LB,LGALS8	-1.20335	0.507578	1	0.0213364
Barutcu_MCF-7	BRCA luminal vs. basal	chr1_CD384	78080001	78280000	FAM73A,USP33,ZZZ3	-0.282218	0.720475	0.666667	0.0213364
Barutcu_MCF-7	BRCA luminal vs. basal	chr1_CD764	179800001	180080000	CEP350,TOR1AIP1,TOR1AIP2	-0.189844	0.768165	1	0.0213364
Barutcu_MCF-7	BRCA luminal vs. basal	chr10_CD25	4840001	5120000	AKR1C1,AKR1C2,AKR1C3	0.178099	0.778388	0.333333	0.0213364
Barutcu_MCF-7	BRCA luminal vs. basal	chr11_CD29	6440001	6600000	APBB1,ARFIP2,DNHD1,HPX,TIMM10B,TRIM3	-1.37027	0.37577	0.833333	0.0213364
Barutcu_MCF-7	BRCA luminal vs. basal	chr11_CD54	11960001	12320000	DKK3,MICAL2,MICALCL	-1.35307	0.459299	1	0.0213364
Barutcu_MCF-7	BRCA luminal vs. basal	chr14_CD178	57640001	57880000	AP5M1,EXOC5,NAA30	-0.231471	0.754391	0.666667	0.0213364
Barutcu_MCF-7	BRCA luminal vs. basal	chr14_CD401	105840001	106000000	C14orf80,CRIP1,CRIP2,MTA1,TMEM121	-0.954829	0.501807	0.6	0.0213364
Barutcu_MCF-7	BRCA luminal vs. basal	chr15_CD105	43360001	43680000	ADAL,CCNDBP1,LCMT2,TMEM62,TUBGCP4,UBR1,ZSCAN29	-0.721895	0.5266	1	0.0213364
Barutcu_MCF-7	BRCA luminal vs. basal	chr15_CD225	67200001	67600000	AAGAB,IQCH,SMAD3	-1.02897	0.523895	1	0.0213364
Barutcu_MCF-7	BRCA luminal vs. basal	chr16_CD3	440001	560000	DECR2,NME4,RAB11FIP3	-0.713679	0.581789	1	0.0213364
Barutcu_MCF-7	BRCA luminal vs. basal	chr22_CD104	37920001	38200000	CDC42EP1,GGA1,LGALS1,NOL12,PDXP,SH3BP1,TRIOBP	0.571699	0.45606	0.142857	0.0213364
Barutcu_MCF-7	BRCA luminal vs. basal	chr5_CD250	54480001	54680000	CCNO,DHX29,SKIV2L2	-1.19712	0.483233	1	0.0213364
Barutcu_MCF-7	BRCA luminal vs. basal	chr6_CD453	88240001	88520000	AKIRIN2,ORC3,RARS2	0.461857	0.611982	0	0.0213364
Barutcu_MCF-7	BRCA luminal vs. basal	chr6_CD798	160040001	160520000	ACAT2,IGF2R,LOC729603,MRPL18,SOD2,TCP1,WTAP	0.68796	0.40622	0	0.0213364
Barutcu_MCF-7	BRCA luminal vs. basal	chr8_CD181	37400001	37640000	ERLIN2,LOC728024,PROSC,ZNF703	-1.10733	0.464418	1	0.0213364
Barutcu_MCF-7	BRCA luminal vs. basal	chr7_CD403	89760001	90080000	C7orf63,CLDN12,GTPBP10,STEAP1,STEAP2	-1.0468	0.45883	0.8	0.0229726
Barutcu_MCF-7	BRCA luminal vs. basal	chr10_CD187	45040001	45520000	C10orf10,C10orf25,RASSF4,ZNF22	0.920428	0.439041	0	0.0229881
Barutcu_MCF-7	BRCA luminal vs. basal	chr1_CD1073	247120001	247280000	ZNF669,ZNF670,ZNF695	1.23852	0.471848	0	0.0231512
Barutcu_MCF-7	BRCA luminal vs. basal	chr12_CD23	4480001	4760000	AKAP3,C12orf4,DYRK4,NDUFA9,RAD51AP1	0.953961	0.393643	0	0.0231512
Barutcu_MCF-7	BRCA luminal vs. basal	chr2_CD17	3520001	3720000	ADI1,RNASEH1,RPS7	0.864515	0.417084	0	0.0231512
Barutcu_MCF-7	BRCA luminal vs. basal	chr2_CD603	130520001	130920000	CCDC74B,LOC440905,POTEF,RAB6C	-1.64031	0.375222	1	0.0231512
Barutcu_MCF-7	BRCA luminal vs. basal	chr1_CD13	2480001	2720000	FAM213B,LOC115110,TNFRSF14	-0.88508	0.552706	1	0.0235627
Barutcu_MCF-7	BRCA luminal vs. basal	chr1_CD280	55160001	55280000	PARS2,TTC22,TTC4	0.895193	0.510553	0	0.0235627
Barutcu_MCF-7	BRCA luminal vs. basal	chr14_CD365	96760001	96920000	AK7,ATG2B,GSKIP	-1.04782	0.521465	1	0.0235627
Barutcu_MCF-7	BRCA luminal vs. basal	chr17_CD135	32480001	32680000	CCL11,CCL2,CCL8	0.842191	0.555797	0.333333	0.0235627
Barutcu_MCF-7	BRCA luminal vs. basal	chr19_CD12	2160001	2440000	DOT1L,LMNB2,LSM7,OAZ1,PLEKHJ1,SF3A2,SPPL2B,TIMM13	0.287869	0.609698	0.375	0.0235627
Barutcu_MCF-7	BRCA luminal vs. basal	chr19_CD58	11840001	12120000	ZNF439,ZNF440,ZNF441,ZNF491,ZNF69,ZNF700,ZNF763,ZNF823	-0.706363	0.527376	1	0.0235627
Barutcu_MCF-7	BRCA luminal vs. basal	chr6_CD143	26320001	26520000	BTN2A1,BTN2A2,BTN2A3P,BTN3A1,BTN3A2,BTN3A3	0.349293	0.624097	0	0.0235627
Barutcu_MCF-7	BRCA luminal vs. basal	chr8_CD145	30560001	30680000	GSR,PPP2CB,UBXN8	-0.585239	0.615861	1	0.0235627
Barutcu_MCF-7	BRCA luminal vs. basal	chr8_CD391	82560001	82800000	CHMP4C,IMPA1,SNX16,ZFAND1	0.546624	0.55351	0	0.0235627
Barutcu_MCF-7	BRCA luminal vs. basal	chr11_CD298	63560001	63880000	C11orf84,COX8A,MARK2,NAA40,OTUB1,RCOR2	0.734961	0.399022	0	0.0240622
Barutcu_MCF-7	BRCA luminal vs. basal	chr9_CD339	95080001	95240000	CENPP,NOL8,OGN,OMD	-1.71862	0.338421	1	0.0243538
Barutcu_MCF-7	BRCA luminal vs. basal	chr12_CD251	54360001	54600000	HOXC10,HOXC11,HOXC4,HOXC5,HOXC6,HOXC8,HOXC9,LOC400043,SMUG1	-0.670805	0.491202	0.888889	0.0245004
Barutcu_MCF-7	BRCA luminal vs. basal	chr2_CD1125	238320001	238720000	COL6A3,LRRFIP1,MLPH,RAB17	-2.41197	0.302509	1	0.0264796
Barutcu_MCF-7	BRCA luminal vs. basal	chr3_CD836	179000001	179280000	GNB4,MFN1,ZNF639	0.665279	0.495932	0	0.0264796
Barutcu_MCF-7	BRCA luminal vs. basal	chr17_CD317	74320001	74520000	PRPSAP1,RHBDF2,SPHK1,UBE2O	0.850245	0.3864	0	0.0266842
Barutcu_MCF-7	BRCA luminal vs. basal	chr19_CD167	37520001	37760000	ZNF383,ZNF420,ZNF585A,ZNF585B	-0.220007	0.756122	0.75	0.0266842
Barutcu_MCF-7	BRCA luminal vs. basal	chr5_CD603	132240001	132400000	AFF4,HSPA4,ZCCHC10	-0.60818	0.567891	1	0.0271374
Barutcu_MCF-7	BRCA luminal vs. basal	chr3_CD410	87880001	88240000	C3orf38,CGGBP1,ZNF654	-0.228871	0.707485	1	0.0272256
Barutcu_MCF-7	BRCA luminal vs. basal	chr4_CD709	144080001	144440000	GAB1,SMARCA5,USP38	-0.387144	0.646967	1	0.0272256
Barutcu_MCF-7	BRCA luminal vs. basal	chr5_CD168	33800001	34240000	ADAMTS12,AMACR,C1QTNF3	-1.24384	0.457549	1	0.0272256
Barutcu_MCF-7	BRCA luminal vs. basal	chr10_CD404	93040001	93600000	HECTD2,PPP1R3C,TNKS2	-1.47083	0.414612	1	0.0278096
Barutcu_MCF-7	BRCA luminal vs. basal	chr17_CD246	57280001	57680000	DHX40,GDPD1,SMG8,YPEL2	-0.686923	0.560876	1	0.0278096
Barutcu_MCF-7	BRCA luminal vs. basal	chr19_CD51	10200001	10520000	CDC37,DNMT1,EIF3G,FDX1L,ICAM1,ICAM3,MRPL4,P2RY11,PPAN,RAVER1,S1PR2,TYK2,ZGLP1	0.407636	0.436304	0.0769231	0.0278096
Barutcu_MCF-7	BRCA luminal vs. basal	chr20_CD259	62040001	62280000	EEF1A2,GMEB2,HELZ2,PPDPF,PTK6,SRMS	-1.54927	0.314341	0.666667	0.0278096
Barutcu_MCF-7	BRCA luminal vs. basal	chr17_CD280	66120001	66520000	AMZ2,ARSG,LRRC37A16P,PRKAR1A,SLC16A6,WIPI1	-1.26568	0.360576	0.833333	0.0281158
Barutcu_MCF-7	BRCA luminal vs. basal	chr8_CD185	38040001	38240000	DDHD2,PPAPDC1B,WHSC1L1	-0.392268	0.633288	1	0.0281158
Barutcu_MCF-7	BRCA luminal vs. basal	chr8_CD201	41280001	41560000	AGPAT6,GINS4,GOLGA7	0.669289	0.535973	0.333333	0.0281158
Barutcu_MCF-7	BRCA luminal vs. basal	chr6_CD632	126080001	126320000	HINT3,NCOA7,TRMT11	0.841633	0.439355	0	0.0283848
Barutcu_MCF-7	BRCA luminal vs. basal	chr8_CD406	85960001	86200000	C8orf59,CA13,E2F5,LRRCC1	0.989095	0.391968	0	0.0283848
Barutcu_MCF-7	BRCA luminal vs. basal	chr17_CD245	57040001	57280000	PRR11,SKA2,TRIM37	0.808029	0.492237	0.333333	0.0288609
Barutcu_MCF-7	BRCA luminal vs. basal	chr14_CD348	93360001	93680000	C14orf142,ITPK1,MOAP1,TMEM251,UBR7	-0.59696	0.504402	1	0.0292721
Barutcu_MCF-7	BRCA luminal vs. basal	chr1_CD1006	233400001	233760000	KCNK1,KIAA1804,PCNXL2	1.20489	0.394949	0	0.029794
Barutcu_MCF-7	BRCA luminal vs. basal	chr8_CD120	25040001	25320000	CDCA2,DOCK5,GNRH1,KCTD9	1.07906	0.417622	0	0.029794
Barutcu_MCF-7	BRCA luminal vs. basal	chr10_CD386	88680001	88960000	ADIRF,AGAP11,FAM35A,GLUD1,MMRN2,SNCG	-1.28352	0.35183	1	0.0299092
Barutcu_MCF-7	BRCA luminal vs. basal	chr9_CD345	96200001	96440000	FAM120A,FAM120AOS,PHF2	-0.60281	0.543136	1	0.0299092
Barutcu_MCF-7	BRCA luminal vs. basal	chr15_CD218	65720001	65920000	DPP8,PTPLAD1,SLC24A1,VWA9	-0.673043	0.529753	1	0.0300584
Barutcu_MCF-7	BRCA luminal vs. basal	chr10_CD190	45960001	46240000	FAM21C,MARCH8,ZFAND4	-0.579932	0.612708	1	0.030068
Barutcu_MCF-7	BRCA luminal vs. basal	chr11_CD154	32880001	33120000	DEPDC7,LINC00294,QSER1,TCP11L1	0.738427	0.485815	0	0.030068
Barutcu_MCF-7	BRCA luminal vs. basal	chr16_CD280	70280001	70480000	AARS,DDX19A,DDX19B,EXOSC6,ST3GAL2	0.46821	0.498912	0	0.030068
Barutcu_MCF-7	BRCA luminal vs. basal	chr19_CD164	36920001	37160000	ZNF260,ZNF382,ZNF461,ZNF529,ZNF566	0.134805	0.70088	0	0.030068
Barutcu_MCF-7	BRCA luminal vs. basal	chr8_CD672	144920001	145280000	CYC1,EPPK1,EXOSC4,FAM203A,GPAA1,GRINA,MAF1,MROH1,NRBP2,OPLAH,PARP10,PLEC,SHARPIN	0.260935	0.521306	0.384615	0.030068
Barutcu_MCF-7	BRCA luminal vs. basal	chr9_CD486	129560001	129720000	RALGPS1,ZBTB34,ZBTB43	-0.522643	0.638868	1	0.0302212
Barutcu_MCF-7	BRCA luminal vs. basal	chr19_CD250	55960001	56160000	CCDC106,FIZ1,ISOC2,NAT14,SSC5D,ZNF524,ZNF579,ZNF580,ZNF581,ZNF628,ZNF784	-0.373867	0.575033	0.727273	0.0302826
Barutcu_MCF-7	BRCA luminal vs. basal	chr8_CD427	90720001	91040000	DECR1,NBN,OSGIN2,RIPK2	0.577594	0.45509	0	0.0307702
Barutcu_MCF-7	BRCA luminal vs. basal	chr10_CD72	15120001	15240000	ACBD7,NMT2,RPP38	1.23164	0.402064	0	0.0320192
Barutcu_MCF-7	BRCA luminal vs. basal	chr19_CD263	58440001	58600000	ZNF135,ZNF256,ZNF418,ZNF606	-0.420959	0.641579	1	0.0331933
Barutcu_MCF-7	BRCA luminal vs. basal	chr3_CD837	179280001	179520000	ACTL6A,MRPL47,NDUFB5,USP13	0.61054	0.445489	0	0.0331933
Barutcu_MCF-7	BRCA luminal vs. basal	chr1_CD265	52440001	52600000	BTF3L4,KTI12,TXNDC12	0.520376	0.526652	0	0.0338986
Barutcu_MCF-7	BRCA luminal vs. basal	chr1_CD619	150120001	150280000	ANP32E,APH1A,C1orf51,C1orf54,MRPS21,PLEKHO1	0.747728	0.292363	0	0.0339153
Barutcu_MCF-7	BRCA luminal vs. basal	chr16_CD7	1240001	1360000	TPSAB1,TPSB2,UBE2I	-2.0499	0.326081	0.666667	0.0339153
Barutcu_MCF-7	BRCA luminal vs. basal	chr17_CD81	17800001	18000000	ATPAF2,DRG2,GID4,LRRC48,TOM1L2	-0.886598	0.418356	0.8	0.0339153
Barutcu_MCF-7	BRCA luminal vs. basal	chr19_CD22	4520001	4680000	C19orf10,LRG1,PLIN5,SEMA6B,TNFAIP8L1	-1.76894	0.283025	0.8	0.0339153
Barutcu_MCF-7	BRCA luminal vs. basal	chr20_CD256	61240001	61480000	COL9A3,DPH3P1,MRGBP,OGFR,SLCO4A1	1.29199	0.294214	0	0.0339153
Barutcu_MCF-7	BRCA luminal vs. basal	chr5_CD611	133640001	133880000	CDKL3,CDKN2AIPNL,PHF15,UBE2B	-0.810311	0.463927	1	0.0339153
Barutcu_MCF-7	BRCA luminal vs. basal	chr6_CD237	43520001	43760000	GTPBP2,MAD2L1BP,MRPS18A,POLH,VEGFA,XPO5	0.637129	0.361494	0	0.0339153
Barutcu_MCF-7	BRCA luminal vs. basal	chr7_CD125	26920001	27200000	HOXA1,HOXA3,HOXA4,HOXA5,HOXA7,SKAP2	0.132147	0.674761	0.333333	0.0339153
Barutcu_MCF-7	BRCA luminal vs. basal	chr14_CD11	21880001	22080000	CHD8,METTL3,RAB2B,SALL2,TOX4	-0.679317	0.468332	1	0.0340495
Barutcu_MCF-7	BRCA luminal vs. basal	chr19_CD174	39400001	39600000	FBXO17,FBXO27,MRPS12,SARS2	0.833679	0.380889	0	0.0340495
Barutcu_MCF-7	BRCA luminal vs. basal	chr11_CD370	77840001	77960000	ALG8,KCTD21,USP35	-0.597721	0.586079	1	0.0341161
Barutcu_MCF-7	BRCA luminal vs. basal	chr16_CD2	240001	440000	AXIN1,ITFG3,LUC7L,MRPL28,RGS11,TMEM8A	-0.593853	0.48598	0.833333	0.0341161
Barutcu_MCF-7	BRCA luminal vs. basal	chr3_CD725	155400001	155680000	C3orf33,GMPS,PLCH1,SLC33A1	1.25588	0.327228	0	0.0341161
Barutcu_MCF-7	BRCA luminal vs. basal	chr10_CD5	880001	1160000	GTPBP4,IDI1,IDI2,LARP4B,WDR37	0.621698	0.443599	0	0.0341988
Barutcu_MCF-7	BRCA luminal vs. basal	chr12_CD246	53240001	53560000	EIF4B,IGFBP6,KRT18,KRT8,SPRYD3,TENC1	-1.13946	0.357552	1	0.0341988
Barutcu_MCF-7	BRCA luminal vs. basal	chr16_CD18	3440001	3600000	CLUAP1,NAA60,ZNF174,ZNF597,ZSCAN32	-0.678884	0.48553	1	0.0341988
Barutcu_MCF-7	BRCA luminal vs. basal	chr11_CD164	34360001	34600000	ABTB2,CAT,ELF5	2.27959	0.211075	0.333333	0.0344926
Barutcu_MCF-7	BRCA luminal vs. basal	chr11_CD593	124240001	124560000	SIAE,SPA17,TBRG1	-0.687166	0.512427	1	0.0344926
Barutcu_MCF-7	BRCA luminal vs. basal	chr4_CD2	280001	520000	ABCA11P,PIGG,ZNF141,ZNF721	-0.593868	0.5402	1	0.0344926
Barutcu_MCF-7	BRCA luminal vs. basal	chr3_CD745	160080001	160600000	IFT80,KPNA4,PPM1L,SMC4,TRIM59	0.642233	0.44048	0	0.0346287
Barutcu_MCF-7	BRCA luminal vs. basal	chr19_CD158	35640001	35760000	FXYD5,LSR,USF2	0.655862	0.410194	0	0.0347209
Barutcu_MCF-7	BRCA luminal vs. basal	chr9_CD172	33920001	34240000	DCAF12,UBAP1,UBAP2	0.332533	0.592817	0	0.0347209
Barutcu_MCF-7	BRCA luminal vs. basal	chr10_CD329	77160001	77440000	C10orf11,ZNF503,ZNF503-AS2	0.441742	0.628489	0	0.0359643
Barutcu_MCF-7	BRCA luminal vs. basal	chr10_CD390	89520001	89880000	ATAD1,KLLN,PTEN	-0.517013	0.590504	1	0.0359643
Barutcu_MCF-7	BRCA luminal vs. basal	chr10_CD463	104400001	104680000	ARL3,AS3MT,C10orf32,CNNM2,SFXN2,TRIM8,WBP1L	-0.820076	0.386579	1	0.0359643
Barutcu_MCF-7	BRCA luminal vs. basal	chr9_CD342	95560001	95880000	ANKRD19P,C9orf89,FGD3,SUSD3,ZNF484	-1.56028	0.295082	1	0.0359643
Barutcu_MCF-7	BRCA luminal vs. basal	chr16_CD85	18960001	19200000	COQ7,ITPRIPL2,SYT17,TMC7	-1.15692	0.373688	0.75	0.0362357
Barutcu_MCF-7	BRCA luminal vs. basal	chr17_CD250	58560001	58880000	APPBP2,BCAS3,PPM1D	-0.413491	0.603974	0.666667	0.0362357
Barutcu_MCF-7	BRCA luminal vs. basal	chr5_CD172	34880001	35040000	BRIX1,DNAJC21,RAD1	0.364451	0.583579	0	0.0362357
Barutcu_MCF-7	BRCA luminal vs. basal	chr19_CD182	40880001	41120000	BLVRB,LTBP4,PRX,SERTAD1,SERTAD3,SHKBP1,SPTBN4	-0.800152	0.396897	0.857143	0.0362741
Barutcu_MCF-7	BRCA luminal vs. basal	chr6_CD134	24520001	24800000	ACOT13,C6orf62,GMNN,TDP2	0.452096	0.482815	0	0.0362741
Barutcu_MCF-7	BRCA luminal vs. basal	chr6_CD202	36920001	37280000	FGD2,MTCH1,PIM1,TBC1D22B,TMEM217	0.93138	0.352229	0	0.036503
Barutcu_MCF-7	BRCA luminal vs. basal	chr11_CD444	93400001	93560000	C11orf54,MED17,SNORA8,TAF1D	0.481836	0.484184	0.25	0.0366199
Barutcu_MCF-7	BRCA luminal vs. basal	chr10_CD577	127440001	127640000	BCCIP,DHX32,FANK1,UROS	-0.586026	0.496879	0.75	0.0370673
Barutcu_MCF-7	BRCA luminal vs. basal	chr6_CD176	32360001	32600000	HLA-DRA,HLA-DRB1,HLA-DRB5,HLA-DRB6	0.196557	0.645071	0	0.0371337
Barutcu_MCF-7	BRCA luminal vs. basal	chr9_CD20	4320001	4760000	AK3,CDC37L1,PPAPDC2,SLC1A1,SPATA6L	-1.01814	0.380114	0.8	0.0371337
Barutcu_MCF-7	BRCA luminal vs. basal	chr1_CD821	193000001	193320000	CDC73,GLRX2,TROVE2,UCHL5	0.353916	0.527444	0	0.0380245
Barutcu_MCF-7	BRCA luminal vs. basal	chr9_CD498	131760001	132120000	CRAT,DOLPP1,FAM73B,IER5L,PPP2R4,SH3GLB2	-0.666484	0.448653	1	0.0380245
Barutcu_MCF-7	BRCA luminal vs. basal	chr11_CD282	60040001	60320000	MS4A14,MS4A4A,MS4A7	-1.06458	0.434168	0.666667	0.0381206
Barutcu_MCF-7	BRCA luminal vs. basal	chr10_CD82	17080001	17280000	CUBN,TRDMT1,VIM	0.685216	0.509689	0	0.0385706
Barutcu_MCF-7	BRCA luminal vs. basal	chr22_CD123	42000001	42520000	C22orf46,CCDC134,CENPM,DESI1,FAM109B,MEI1,NAGA,NDUFA6,NHP2L1,SEPT3,SMDT1,SREBF2,XRCC6	0.547674	0.31127	0.230769	0.0385706
Barutcu_MCF-7	BRCA luminal vs. basal	chr8_CD485	104280001	104560000	CTHRC1,DCAF13,FZD6,SLC25A32	0.686631	0.37153	0.25	0.0385706
Barutcu_MCF-7	BRCA luminal vs. basal	chr9_CD26	5760001	6040000	ERMP1,KIAA2026,RANBP6	-0.290657	0.633796	1	0.0385706
Barutcu_MCF-7	BRCA luminal vs. basal	chr9_CD517	135560001	135880000	AK8,C9orf9,TSC1	-1.20834	0.416632	1	0.0385706
Barutcu_MCF-7	BRCA luminal vs. basal	chr8_CD575	124080001	124360000	C8orf76,TBC1D31,ZHX1	0.72319	0.418205	0	0.0391637
Barutcu_MCF-7	BRCA luminal vs. basal	chr7_CD481	105000001	105240000	PUS7,RINT1,SRPK2	0.437145	0.525325	0.333333	0.0393921
Barutcu_MCF-7	BRCA luminal vs. basal	chr3_CD864	183680001	184080000	ABCC5,ABCF3,ALG3,AP2M1,CAMK2N2,CLCN2,DVL3,ECE2,EIF2B5,EIF4G1,FAM131A,POLR2H,PSMD2	0.419267	0.370952	0.0769231	0.0397321
Barutcu_MCF-7	BRCA luminal vs. basal	chr6_CD665	132840001	133120000	SLC18B1,VNN1,VNN2	0.765418	0.487899	0	0.0397321
Barutcu_MCF-7	BRCA luminal vs. basal	chr13_CD156	48640001	48880000	ITM2B,MED4,RB1	-0.517494	0.510058	1	0.0401783
Barutcu_MCF-7	BRCA luminal vs. basal	chr16_CD214	57440001	57560000	CIAPIN1,COQ9,DOK4,POLR2C	0.390424	0.512369	0.25	0.0401783
Barutcu_MCF-7	BRCA luminal vs. basal	chr7_CD469	102920001	103080000	DNAJC2,PMPCB,PSMC2	0.46735	0.483703	0	0.0401783
Barutcu_MCF-7	BRCA luminal vs. basal	chr6_CD164	30440001	30680000	ABCF1,ATAT1,C6orf136,DHX16,GNL1,HLA-E,MRPS18B,NRM,PPP1R10,PPP1R18,PRR3	0.474898	0.325125	0	0.0402304
Barutcu_MCF-7	BRCA luminal vs. basal	chr20_CD14	2800001	3000000	PCED1A,PTPRA,VPS16	-0.475704	0.520538	1	0.0403958
Barutcu_MCF-7	BRCA luminal vs. basal	chr1_CD647	155880001	156080000	ARHGEF2,KIAA0907,LAMTOR2,LMNA,MEX3A,RAB25,RIT1,SSR2,UBQLN4	0.493961	0.333858	0.222222	0.0404806
Barutcu_MCF-7	BRCA luminal vs. basal	chr19_CD18	4120001	4200000	ANKRD24,MAP2K2,SIRT6	-0.574178	0.529456	0.333333	0.0404806
Barutcu_MCF-7	BRCA luminal vs. basal	chr2_CD49	9560001	9640000	CPSF3,IAH1,ITGB1BP1	0.435868	0.495669	0	0.0404806
Barutcu_MCF-7	BRCA luminal vs. basal	chr6_CD63	10640001	10760000	C6orf52,PAK1IP1,TMEM14B,TMEM14C	0.580991	0.457699	0	0.0404806
Barutcu_MCF-7	BRCA luminal vs. basal	chr16_CD1	40001	240000	HBA2,MPG,NPRL3,POLR3K,RHBDF1,SNRNP25	-0.489814	0.471871	1	0.0405684
Barutcu_MCF-7	BRCA luminal vs. basal	chr12_CD64	13120001	13400000	EMP1,HEBP1,HTR7P1,KIAA1467	-1.13712	0.369868	0.75	0.0412845
Barutcu_MCF-7	BRCA luminal vs. basal	chr13_CD291	77280001	77720000	CLN5,FBXL3,KCTD12	-0.529657	0.500549	1	0.0412845
Barutcu_MCF-7	BRCA luminal vs. basal	chr14_CD400	105680001	105840000	BRF1,BTBD6,PACS2	-0.0307391	0.716663	0.333333	0.0412845
Barutcu_MCF-7	BRCA luminal vs. basal	chr17_CD116	28640001	28920000	CPD,GOSR1,LRRC37BP1	-0.470675	0.540742	1	0.0412845
Barutcu_MCF-7	BRCA luminal vs. basal	chr18_CD394	77640001	77800000	HSBP1L1,PQLC1,RBFA,TXNL4A	0.217122	0.606622	0.25	0.0412845
Barutcu_MCF-7	BRCA luminal vs. basal	chr4_CD626	128880001	129000000	C4orf29,LARP1B,MFSD8	-0.282693	0.633809	1	0.0412845
Barutcu_MCF-7	BRCA luminal vs. basal	chr6_CD203	37280001	37480000	CCDC167,CMTR1,RNF8	0.674266	0.421872	0	0.0412845
Barutcu_MCF-7	BRCA luminal vs. basal	chr7_CD682	149320001	149760000	ATP6V0E2,ATP6V0E2-AS1,KRBA1,SSPO,ZNF467,ZNF767,ZNF862	-0.578919	0.467313	0.714286	0.0412845
Barutcu_MCF-7	BRCA luminal vs. basal	chr19_CD236	52320001	52800000	PPP2R1A,ZNF350,ZNF432,ZNF577,ZNF613,ZNF614,ZNF615,ZNF616,ZNF649,ZNF766,ZNF836,ZNF841	-0.387541	0.507311	0.916667	0.0414598
Barutcu_MCF-7	BRCA luminal vs. basal	chr19_CD266	59000001	59080000	CHMP2A,LOC100131691,MZF1,SLC27A5,TRIM28,UBE2M,ZBTB45	-0.385979	0.537965	0.714286	0.0414598
Barutcu_MCF-7	BRCA luminal vs. basal	chr20_CD180	43960001	44120000	DBNDD2,PIGT,SDC4,SYS1,SYS1-DBNDD2,WFDC2	-0.791989	0.401596	1	0.0414598
Barutcu_MCF-7	BRCA luminal vs. basal	chr22_CD71	31480001	31560000	INPP5J,RNF185,SELM	-1.33044	0.352019	1	0.0414598
Barutcu_MCF-7	BRCA luminal vs. basal	chr7_CD269	56000001	56160000	CCT6A,GBAS,MRPS17,PSPH,SUMF2	0.494107	0.399022	0.2	0.0414598
Barutcu_MCF-7	BRCA luminal vs. basal	chr16_CD12	2080001	2240000	NTHL1,PKD1,RAB26,TRAF7,TSC2	-0.62411	0.453907	0.8	0.0418186
Barutcu_MCF-7	BRCA luminal vs. basal	chr9_CD494	131000001	131160000	COQ4,GOLGA2,SLC27A4,SWI5,TRUB2,URM1	-0.33701	0.520809	1	0.0424419
Barutcu_MCF-7	BRCA luminal vs. basal	chr1_CD872	204000001	204200000	ETNK2,GOLT1A,SOX13	-1.04053	0.38963	1	0.0427421
Barutcu_MCF-7	BRCA luminal vs. basal	chr7_CD581	127960001	128240000	HILPDA,IMPDH1,METTL2B,RBM28	0.547905	0.402463	0	0.0427942
Barutcu_MCF-7	BRCA luminal vs. basal	chr19_CD104	21200001	21360000	ZNF430,ZNF431,ZNF714	-0.0759836	0.701679	0.666667	0.0428994
Barutcu_MCF-7	BRCA luminal vs. basal	chr22_CD166	50480001	50680000	PANX2,SELO,TRABD,TUBGCP6	0.423469	0.506343	0.25	0.0428994
Barutcu_MCF-7	BRCA luminal vs. basal	chr3_CD928	197440001	197600000	FYTTD1,KIAA0226,LRCH3	0.213861	0.619999	0	0.0428994
Barutcu_MCF-7	BRCA luminal vs. basal	chr13_CD268	73280001	73560000	BORA,DIS3,MZT1,PIBF1	0.370824	0.517775	0.25	0.0435503
Barutcu_MCF-7	BRCA luminal vs. basal	chr12_CD55	11000001	11160000	PRH1,PRR4,TAS2R20	0.549973	0.543934	0	0.0441711
Barutcu_MCF-7	BRCA luminal vs. basal	chr16_CD275	69320001	69600000	COG8,CYB5B,NFAT5,NIP7,PDF,TERF2,VPS4A	0.369967	0.446567	0	0.0441711
Barutcu_MCF-7	BRCA luminal vs. basal	chr19_CD6	1040001	1160000	ABCA7,GPX4,HMHA1,POLR2E	-0.302467	0.57089	1	0.0441711
Barutcu_MCF-7	BRCA luminal vs. basal	chr20_CD123	30400001	30600000	CCM2L,DUSP15,FOXS1,PDRG1,TTLL9	-0.979621	0.376865	1	0.0441711
Barutcu_MCF-7	BRCA luminal vs. basal	chr3_CD575	125080001	125400000	OSBPL11,SNX4,ZNF148	0.0879719	0.654549	0.333333	0.0441711
Barutcu_MCF-7	BRCA luminal vs. basal	chr6_CD234	43000001	43200000	CUL7,CUL9,DNPH1,KLC4,MRPL2,PTK7,SRF	0.502614	0.343482	0.285714	0.0441711
Barutcu_MCF-7	BRCA luminal vs. basal	chr9_CD491	130480001	130680000	AK1,CDK9,ENG,FPGS,PTRH1,SH2D3C,ST6GALNAC4,ST6GALNAC6,TOR2A	-0.355946	0.488877	1	0.0441711
Barutcu_MCF-7	BRCA luminal vs. basal	chr1_CD996	231200001	231560000	C1orf131,EXOC8,GNPAT,SPRTN	0.195554	0.61288	0.25	0.0444027
Barutcu_MCF-7	BRCA luminal vs. basal	chr16_CD374	89960001	90280000	AFG3L1P,CENPBD1,DBNDD1,DEF8,GAS8,MC1R,TUBB3,URAHP	0.469372	0.408318	0.25	0.0445897
Barutcu_MCF-7	BRCA luminal vs. basal	chr1_CD855	200520001	200760000	CAMSAP2,DDX59,KIF14	0.805948	0.408308	0.333333	0.044628
Barutcu_MCF-7	BRCA luminal vs. basal	chr16_CD28	5080001	5160000	ALG1,C16orf89,FAM86A,NAGPA	-0.871129	0.403071	1	0.0448729
Barutcu_MCF-7	BRCA luminal vs. basal	chr19_CD199	44640001	44880000	ZFP112,ZNF226,ZNF227,ZNF233,ZNF234,ZNF235	-0.277761	0.629294	0.833333	0.0448729
Barutcu_MCF-7	BRCA luminal vs. basal	chr19_CD220	49000001	49160000	CA11,DBP,FAM83E,LMTK3,RPL18,SPHK2,SULT2B1	-1.00207	0.318495	0.857143	0.0453899
Barutcu_MCF-7	BRCA luminal vs. basal	chr1_CD12	2280001	2480000	LOC100129534,MORN1,PANK4,PEX10,PLCH2,RER1	-0.676472	0.42965	1	0.0454544
Barutcu_MCF-7	BRCA luminal vs. basal	chr10_CD128	27360001	27520000	ANKRD26,MASTL,YME1L1	0.420983	0.543584	0.333333	0.0454544
Barutcu_MCF-7	BRCA luminal vs. basal	chr10_CD522	115880001	116240000	AFAP1L2,C10orf118,VWA2	-1.42895	0.348022	1	0.04659
Barutcu_MCF-7	BRCA luminal vs. basal	chr16_CD13	2240001	2400000	ABCA17P,ABCA3,BRICD5,CASKIN1,DNASE1L2,E4F1,ECI1,MLST8,PGP,RNPS1	-0.454548	0.456806	0.8	0.0466503
Barutcu_MCF-7	BRCA luminal vs. basal	chr19_CD7	1160001	1280000	ATP5D,C19orf24,CIRBP,CIRBP-AS1,MIDN,SBNO2,STK11	-0.36835	0.497649	0.714286	0.0466503
Barutcu_MCF-7	BRCA luminal vs. basal	chr8_CD107	22440001	22600000	BIN3,C8orf58,EGR3,KIAA1967	-0.532443	0.482997	1	0.0468037
Barutcu_MCF-7	BRCA luminal vs. basal	chr7_CD493	108160001	108240000	DNAJB9,PNPLA8,THAP5	-0.199227	0.628105	1	0.0474652
Barutcu_MCF-7	BRCA luminal vs. basal	chr19_CD238	53000001	53280000	ZNF137P,ZNF611,ZNF701,ZNF808,ZNF83	-0.413658	0.552188	1	0.0477615
Barutcu_MCF-7	BRCA luminal vs. basal	chr1_CD266	52600001	52920000	CC2D1B,ORC1,PRPF38A,ZFYVE9	0.921787	0.324523	0	0.0478198
Barutcu_MCF-7	BRCA luminal vs. basal	chr9_CD187	37400001	37720000	FBXO10,GRHPR,POLR1E,TOMM5,ZBTB5	0.652729	0.371802	0	0.0478198
Barutcu_MCF-7	BRCA luminal vs. basal	chr19_CD28	5680001	5800000	C19orf70,DUS3L,HSD11B1L,LONP1,PRR22,RPL36	0.205791	0.583801	0.166667	0.0483661
Barutcu_MCF-7	BRCA luminal vs. basal	chr1_CD99	19680001	20000000	CAPZB,MINOS1,NBL1	-0.314492	0.53124	1	0.0485851
Barutcu_MCF-7	BRCA luminal vs. basal	chr11_CD25	5600001	5800000	TRIM22,TRIM34,TRIM5,TRIM6	-0.424446	0.532524	0.75	0.0485851
Barutcu_MCF-7	BRCA luminal vs. basal	chr19_CD11	2040001	2160000	AP3D1,IZUMO4,MKNK2,MOB3A	-0.708711	0.424378	1	0.0485851
Barutcu_MCF-7	BRCA luminal vs. basal	chr7_CD289	64120001	64440000	ZNF107,ZNF138,ZNF273	-0.307476	0.603537	0.666667	0.0485851
Barutcu_MCF-7	BRCA luminal vs. basal	chr7_CD455	100240001	100560000	ACHE,EPHB4,GIGYF1,GNB2,POP7,SLC12A9,SRRT,TFR2,TRIP6,UFSP1	0.409738	0.397689	0.1	0.0485851
Barutcu_MCF-7	BRCA luminal vs. basal	chr8_CD133	27600001	27880000	CCDC25,ESCO2,PBK	0.767322	0.416149	0.333333	0.0485851
Barutcu_MCF-7	BRCA luminal vs. basal	chr1_CD154	31640001	31840000	NKAIN1,SNRNP40,ZCCHC17	-1.03066	0.369309	0.333333	0.048858
Barutcu_MCF-7	BRCA luminal vs. basal	chr20_CD253	60480001	60760000	LSM14B,MTG2,PSMA7,SS18L1,TAF4	0.283053	0.518395	0	0.048858
Barutcu_MCF-7	BRCA luminal vs. basal	chr3_CD692	148680001	149040000	CP,GYG1,HLTF,HPS3	0.843262	0.306046	0.25	0.048858
Barutcu_MCF-7	BRCA luminal vs. basal	chr8_CD204	42000001	42200000	AP3M2,IKBKB,PLAT,POLB	-0.803329	0.368569	1	0.0491025
Barutcu_MCF-7	BRCA luminal vs. basal	chr1_CD122	24720001	25160000	CLIC4,NCMAP,NIPAL3,RCAN3,SRRM1,STPG1	0.64622	0.344818	0	0.0498671
Barutcu_MCF-7	BRCA luminal vs. basal	chr11_CD3	840001	1080000	AP2A2,CHID1,POLR2L,TSPAN4	-0.289666	0.528059	1	0.0501469
Barutcu_MCF-7	BRCA luminal vs. basal	chr1_CD947	220200001	220280000	BPNT1,EPRS,IARS2	0.217237	0.597097	0.333333	0.050255
Barutcu_MCF-7	BRCA luminal vs. basal	chr19_CD160	35960001	36200000	COX6B1,DMKN,ETV2,HAUS5,RBM42,TMEM147	0.315515	0.49275	0.166667	0.0506083
Barutcu_MCF-7	BRCA luminal vs. basal	chr6_CD159	29600001	29960000	GABBR1,HCG4,HLA-A,HLA-F,HLA-F-AS1,HLA-G,HLA-H	0.522546	0.400944	0.142857	0.0509591
Barutcu_MCF-7	BRCA luminal vs. basal	chr17_CD208	48600001	48720000	ABCC3,EPN3,SPATA20	-1.26546	0.327632	1	0.0509606
Barutcu_MCF-7	BRCA luminal vs. basal	chr8_CD671	144720001	144920000	FAM83H,MAPK15,PUF60,SCRIB,ZNF623,ZNF707	0.33157	0.479283	0.166667	0.0512709
Barutcu_MCF-7	BRCA luminal vs. basal	chr7_CD206	42880001	43400000	C7orf25,MRPL32,PSMA2	0.165328	0.622196	0	0.0513904
Barutcu_MCF-7	BRCA luminal vs. basal	chr2_CD1138	240880001	241440000	GPC1,MYEOV2,NDUFA10	-0.449986	0.471781	1	0.0517134
Barutcu_MCF-7	BRCA luminal vs. basal	chr22_CD62	29960001	30240000	ASCC2,NF2,NIPSNAP1,UQCR10,ZMAT5	0.234278	0.528056	0.2	0.0517134
Barutcu_MCF-7	BRCA luminal vs. basal	chr11_CD344	72280001	72520000	ARAP1,PDE2A,STARD10	-1.23644	0.342303	1	0.0518048
Barutcu_MCF-7	BRCA luminal vs. basal	chr13_CD163	50000001	50200000	CAB39L,PHF11,RCBTB1,SETDB2	-0.623348	0.426023	1	0.0518048
Barutcu_MCF-7	BRCA luminal vs. basal	chr9_CD298	86520001	86760000	C9orf64,HNRNPK,KIF27,RMI1	-0.405178	0.525666	0.75	0.0518048
Barutcu_MCF-7	BRCA luminal vs. basal	chr9_CD532	138240001	138400000	C9orf116,MRPS2,PPP1R26	-1.00144	0.346616	0.666667	0.0518048
Barutcu_MCF-7	BRCA luminal vs. basal	chr12_CD153	31720001	31920000	AMN1,DENND5B,METTL20	-0.900514	0.434631	1	0.0519777
Barutcu_MCF-7	BRCA luminal vs. basal	chr9_CD467	125560001	125840000	PDCL,RABGAP1,RC3H2,ZBTB26,ZBTB6	-0.209669	0.615301	0.8	0.0519777
Barutcu_MCF-7	BRCA luminal vs. basal	chr19_CD239	53280001	53680000	ZNF160,ZNF28,ZNF320,ZNF321P,ZNF347,ZNF415,ZNF468,ZNF600,ZNF702P,ZNF816	-0.304478	0.538727	0.9	0.0523808
Barutcu_MCF-7	BRCA luminal vs. basal	chr15_CD299	82600001	83200000	GOLGA6L10,GOLGA6L9,LOC80154,RPS17	0.456313	0.482007	0	0.0529479
Barutcu_MCF-7	BRCA luminal vs. basal	chr15_CD333	90760001	90840000	CIB1,GDPGP1,NGRN	-0.475432	0.499058	1	0.0538508
Barutcu_MCF-7	BRCA luminal vs. basal	chr4_CD901	184320001	184640000	CDKN2AIP,ING2,RWDD4,TRAPPC11	-0.292038	0.53932	1	0.0545549
Barutcu_MCF-7	BRCA luminal vs. basal	chr11_CD308	66440001	66640000	C11orf80,LRFN4,RBM4B,RCE1,SPTBN2	0.615748	0.32336	0.2	0.0557713
Barutcu_MCF-7	BRCA luminal vs. basal	chr13_CD173	52360001	52840000	ALG11,ATP7B,DHRS12,NEK3,THSD1P1,UTP14C	-0.829858	0.348053	0.833333	0.0557713
Barutcu_MCF-7	BRCA luminal vs. basal	chr14_CD259	74160001	74360000	ELMSAN1,PNMA1,PTGR2,ZNF410	-0.634222	0.396791	1	0.0557713
Barutcu_MCF-7	BRCA luminal vs. basal	chr19_CD106	21440001	21680000	ZNF493,ZNF708,ZNF738	-0.276002	0.614602	0.666667	0.0559447
Barutcu_MCF-7	BRCA luminal vs. basal	chr19_CD98	19800001	20000000	LINC00663,ZNF14,ZNF253,ZNF506	-0.569784	0.467023	1	0.0559447
Barutcu_MCF-7	BRCA luminal vs. basal	chr2_CD232	46680001	46920000	ATP6V1E2,CRIPT,PIGF,RHOQ	0.545838	0.408885	0.25	0.0559447
[truncated: 98,885 more rows]

## Sheet: column_desc
hicds	ID of the Hi-C dataset
exprds	ID of the mRNA expression dataset
region	ID of the chromatin domain
start	start position of the chromatin domain
end	start position of the chromatin domain
region_genes	genes assigned to the chromatin domain
meanLogFC	mean log fold-change (mFC) of the chromatin domain
meanCorr	mean correlation (mCor) of the chromatin domain
ratioDown	ratio of negative fold-changes in the chromatin domain
adjPvalComb	adjusted combined p-value as returned by DADo for the chromatin domain
