# Supplementary material for: Systematic assessment of gene co-regulation within chromatin domains determines differentially active domains across human cancers
Source: Genome Biol. 2021 Aug 3;22:218. doi: 10.1186/s13059-021-02436-6 (PMC8330107; doi:10.1186/s13059-021-02436-6)
Supplement: Supplementary file 4 — Additional file 4. Table S3. Result of the gene set enrichment analysis for the domains differentially active in multiple comparisons. [file 13059_2021_2436_MOESM4_ESM.xlsx]

## Sheet: Table S3
log10_pval	Description
12.9194	GO_INNATE_IMMUNE_RESPONSE
8.8679	GO_CELLULAR_RESPONSE_TO_ZINC_ION
8.82081	GO_ADAPTIVE_IMMUNE_RESPONSE
8.76556	GO_INTERFERON_GAMMA_MEDIATED_SIGNALING_PATHWAY
8.60943	GO_IMMUNE_EFFECTOR_PROCESS
7.59222	GO_ANTIGEN_PROCESSING_AND_PRESENTATION_OF_PEPTIDE_ANTIGEN
7.37092	GO_ANTIGEN_PROCESSING_AND_PRESENTATION_OF_PEPTIDE_OR_POLYSACCHARIDE_ANTIGEN_VIA_MHC_CLASS_II
7.19069	GO_CELLULAR_RESPONSE_TO_CADMIUM_ION
6.68314	GO_CELLULAR_RESPONSE_TO_CYTOKINE_STIMULUS
6.67038	GO_ANTIGEN_PROCESSING_AND_PRESENTATION
6.66555	GO_PYRIMIDINE_RIBONUCLEOSIDE_CATABOLIC_PROCESS
6.43561	GO_CELLULAR_RESPONSE_TO_INTERFERON_GAMMA
5.97511	GO_POSITIVE_REGULATION_OF_CELL_CELL_ADHESION
5.95991	GO_CYTOKINE_MEDIATED_SIGNALING_PATHWAY
5.93612	GO_RESPONSE_TO_ZINC_ION
5.71257	GO_RESPONSE_TO_INTERFERON_GAMMA
5.57224	GO_RESPONSE_TO_TRANSITION_METAL_NANOPARTICLE
5.57224	GO_RESPONSE_TO_CADMIUM_ION
5.54877	GO_RESPONSE_TO_METAL_ION
5.50797	GO_POSITIVE_REGULATION_OF_IMMUNE_RESPONSE
5.39599	GO_PYRIMIDINE_NUCLEOSIDE_CATABOLIC_PROCESS
5.0239	GO_RESPONSE_TO_VIRUS
4.85224	GO_LYMPHOCYTE_COSTIMULATION
4.72024	GO_DEFENSE_RESPONSE_TO_VIRUS
4.5891	GO_IMMUNE_RESPONSE_REGULATING_CELL_SURFACE_RECEPTOR_SIGNALING_PATHWAY
4.45131	GO_RESPONSE_TO_INORGANIC_SUBSTANCE
4.4406	GO_RIBONUCLEOSIDE_CATABOLIC_PROCESS
4.36985	GO_CELLULAR_RESPONSE_TO_INORGANIC_SUBSTANCE
4.3196	GO_REGULATION_OF_CELL_CELL_ADHESION
4.30899	GO_ACTIVATION_OF_IMMUNE_RESPONSE
4.24701	GO_REGULATION_OF_HORMONE_LEVELS
4.17283	GO_T_CELL_RECEPTOR_SIGNALING_PATHWAY
4.12531	GO_DEFENSE_RESPONSE_TO_OTHER_ORGANISM
4.09408	GO_PYRIMIDINE_CONTAINING_COMPOUND_CATABOLIC_PROCESS
4.00707	GO_PYRIMIDINE_RIBONUCLEOSIDE_METABOLIC_PROCESS
3.88443	GO_NEGATIVE_REGULATION_OF_VIRAL_GENOME_REPLICATION
3.8523	GO_POSITIVE_REGULATION_OF_CELL_ADHESION
3.7672	GO_HUMORAL_IMMUNE_RESPONSE_MEDIATED_BY_CIRCULATING_IMMUNOGLOBULIN
3.51136	GO_ANTIGEN_RECEPTOR_MEDIATED_SIGNALING_PATHWAY
3.51136	GO_REGULATION_OF_INTERFERON_GAMMA_PRODUCTION
3.49811	GO_REGULATION_OF_HOMOTYPIC_CELL_CELL_ADHESION
3.49811	GO_HUMORAL_IMMUNE_RESPONSE
3.49811	GO_GLYCOSYL_COMPOUND_CATABOLIC_PROCESS
3.48319	GO_REGULATION_OF_HORMONE_METABOLIC_PROCESS
3.44468	GO_ADAPTIVE_IMMUNE_RESPONSE_BASED_ON_SOMATIC_RECOMBINATION_OF_IMMUNE_RECEPTORS_BUILT_FROM_IMMUNOGLOBULIN_SUPERFAMILY_DOMAINS
3.39065	GO_REGULATION_OF_ANTIGEN_PROCESSING_AND_PRESENTATION_OF_PEPTIDE_ANTIGEN
3.30346	GO_HYDROGEN_PEROXIDE_METABOLIC_PROCESS
3.28893	GO_NEGATIVE_REGULATION_OF_VIRAL_PROCESS
3.24686	GO_GLYCOSIDE_METABOLIC_PROCESS
3.19155	GO_POSITIVE_REGULATION_OF_CELL_ACTIVATION
3.16049	GO_PYRIMIDINE_NUCLEOSIDE_METABOLIC_PROCESS
2.84239	GO_LYMPHOCYTE_MEDIATED_IMMUNITY
2.84239	GO_REGULATION_OF_VIRAL_GENOME_REPLICATION
2.77202	GO_NEGATIVE_REGULATION_OF_EXTRINSIC_APOPTOTIC_SIGNALING_PATHWAY_VIA_DEATH_DOMAIN_RECEPTORS
2.7415	GO_PROTEIN_ACTIVATION_CASCADE
2.7197	GO_NEGATIVE_REGULATION_OF_IMMUNE_SYSTEM_PROCESS
2.42698	GO_B_CELL_MEDIATED_IMMUNITY
2.37991	GO_C21_STEROID_HORMONE_METABOLIC_PROCESS
2.37991	GO_REGULATION_OF_ANTIGEN_PROCESSING_AND_PRESENTATION
2.37991	GO_HORMONE_METABOLIC_PROCESS
2.35953	GO_REGULATION_OF_T_CELL_PROLIFERATION
2.28438	GO_REGULATION_OF_CELL_ACTIVATION
2.20664	GO_REGULATION_OF_SYMBIOSIS_ENCOMPASSING_MUTUALISM_THROUGH_PARASITISM
2.19234	GO_PYRIMIDINE_CONTAINING_COMPOUND_METABOLIC_PROCESS
2.1311	GO_REGULATION_OF_INTERLEUKIN_10_SECRETION
2.1311	GO_DNA_MODIFICATION
2.09194	GO_NEGATIVE_REGULATION_OF_MULTI_ORGANISM_PROCESS
2.05729	GO_REGULATION_OF_MULTI_ORGANISM_PROCESS
2.05729	GO_NEGATIVE_REGULATION_OF_INTERFERON_GAMMA_PRODUCTION
2.05729	GO_RESPONSE_TO_COPPER_ION
1.9768	GO_LEUKOCYTE_MEDIATED_IMMUNITY
1.96614	GO_CELLULAR_HORMONE_METABOLIC_PROCESS
1.96614	GO_REGULATION_OF_CELL_ADHESION
1.9489	GO_QUINONE_METABOLIC_PROCESS
1.94752	GO_POSITIVE_REGULATION_OF_PROTEIN_SECRETION
1.94752	GO_PROGESTERONE_METABOLIC_PROCESS
1.94752	GO_REGULATION_OF_DENDRITIC_CELL_DIFFERENTIATION
1.94752	GO_POSITIVE_REGULATION_OF_INTERFERON_GAMMA_PRODUCTION
1.94752	GO_REGULATION_OF_EXTRINSIC_APOPTOTIC_SIGNALING_PATHWAY_VIA_DEATH_DOMAIN_RECEPTORS
1.86101	GO_NATURAL_KILLER_CELL_ACTIVATION
1.76181	GO_DNA_DEMETHYLATION
1.76181	GO_HORMONE_BIOSYNTHETIC_PROCESS
1.76181	GO_REGULATION_OF_DEFENSE_RESPONSE_TO_VIRUS_BY_HOST
1.74697	GO_NEGATIVE_REGULATION_OF_GROWTH
1.72816	GO_POSITIVE_REGULATION_OF_HORMONE_SECRETION
1.68047	GO_EXTRINSIC_APOPTOTIC_SIGNALING_PATHWAY_VIA_DEATH_DOMAIN_RECEPTORS
1.68047	GO_REGULATION_OF_ENDOTHELIAL_CELL_APOPTOTIC_PROCESS
1.6657	GO_REGULATION_OF_IMMUNE_EFFECTOR_PROCESS
1.63478	GO_REGULATION_OF_LEUKOCYTE_PROLIFERATION
1.63478	GO_CELLULAR_KETONE_METABOLIC_PROCESS
1.63478	GO_REGULATION_OF_HETEROTYPIC_CELL_CELL_ADHESION
1.63478	GO_T_HELPER_1_TYPE_IMMUNE_RESPONSE
1.61664	GO_PLATELET_AGGREGATION
1.61664	GO_SECONDARY_METABOLIC_PROCESS
1.58687	GO_NEGATIVE_REGULATION_OF_LEUKOCYTE_DIFFERENTIATION
1.58687	GO_PROTEIN_TRIMERIZATION
1.58687	GO_POSITIVE_REGULATION_OF_SECRETION
1.58687	GO_DNA_DEALKYLATION
1.58687	GO_HYDROGEN_PEROXIDE_CATABOLIC_PROCESS
1.51705	GO_FIBRINOLYSIS
1.51705	GO_NEGATIVE_REGULATION_OF_IMMUNE_RESPONSE
1.4752	GO_NEGATIVE_REGULATION_OF_LEUKOCYTE_MEDIATED_IMMUNITY
1.46356	GO_BLOOD_COAGULATION_FIBRIN_CLOT_FORMATION
1.46356	GO_IMMUNOGLOBULIN_PRODUCTION_INVOLVED_IN_IMMUNOGLOBULIN_MEDIATED_IMMUNE_RESPONSE
1.443	GO_POSITIVE_REGULATION_OF_PEPTIDE_SECRETION
1.42575	GO_CELL_ACTIVATION_INVOLVED_IN_IMMUNE_RESPONSE
1.42575	GO_ZYMOGEN_ACTIVATION
1.38062	GO_HOMOTYPIC_CELL_CELL_ADHESION
1.37459	GO_POSITIVE_REGULATION_OF_T_CELL_PROLIFERATION
1.35948	GO_NEGATIVE_REGULATION_OF_ENDOTHELIAL_CELL_APOPTOTIC_PROCESS
1.29085	GO_TUMOR_NECROSIS_FACTOR_MEDIATED_SIGNALING_PATHWAY
1.25571	GO_REACTIVE_OXYGEN_SPECIES_METABOLIC_PROCESS
1.25571	GO_DEMETHYLATION
1.23745	GO_NEGATIVE_REGULATION_OF_EXTRINSIC_APOPTOTIC_SIGNALING_PATHWAY
1.21381	GO_POSITIVE_REGULATION_OF_SUBSTRATE_ADHESION_DEPENDENT_CELL_SPREADING
1.21381	GO_REGULATION_OF_NATURAL_KILLER_CELL_MEDIATED_IMMUNITY
1.19108	GO_REGULATION_OF_CYTOKINE_PRODUCTION
1.17914	GO_PROTEIN_MATURATION
1.17914	GO_REGULATION_OF_EPITHELIAL_CELL_APOPTOTIC_PROCESS
1.17755	GO_POSITIVE_REGULATION_OF_VASOCONSTRICTION
1.17699	GO_CD4_POSITIVE_OR_CD8_POSITIVE_ALPHA_BETA_T_CELL_LINEAGE_COMMITMENT
1.17699	GO_POSITIVE_REGULATION_OF_INTERLEUKIN_17_PRODUCTION
1.17699	GO_THYROID_HORMONE_GENERATION
1.17593	GO_GLYCOSYL_COMPOUND_METABOLIC_PROCESS
1.14801	GO_REGULATION_OF_CYTOKINE_SECRETION
1.14527	GO_MOLTING_CYCLE
1.14527	GO_PRODUCTION_OF_MOLECULAR_MEDIATOR_OF_IMMUNE_RESPONSE
1.09929	GO_LEUKOCYTE_PROLIFERATION
1.09929	GO_REGULATION_OF_CYTOKINE_SECRETION_INVOLVED_IN_IMMUNE_RESPONSE
1.09929	GO_REGULATION_OF_INTERFERON_GAMMA_SECRETION
1.09929	GO_RETINAL_METABOLIC_PROCESS
1.09811	GO_REGULATION_OF_RESPONSE_TO_BIOTIC_STIMULUS
1.04253	GO_NEGATIVE_REGULATION_OF_EPITHELIAL_CELL_APOPTOTIC_PROCESS
1.04253	GO_NEGATIVE_REGULATION_OF_LYMPHOCYTE_MEDIATED_IMMUNITY
1.04053	GO_NEGATIVE_REGULATION_OF_APOPTOTIC_SIGNALING_PATHWAY
1.0384	GO_PROTEIN_POLYMERIZATION
1.0384	GO_REGULATION_OF_DEFENSE_RESPONSE_TO_VIRUS
1.0384	GO_POSITIVE_REGULATION_OF_IMMUNE_EFFECTOR_PROCESS
1.0384	GO_CELL_ACTIVATION
1.0384	GO_REGULATION_BY_VIRUS_OF_VIRAL_PROTEIN_LEVELS_IN_HOST_CELL
1.0384	GO_RENAL_ABSORPTION
0.986589	GO_REGULATION_OF_PROTEIN_SECRETION
0.976367	GO_LIPID_DIGESTION
0.976367	GO_NATURAL_KILLER_CELL_DIFFERENTIATION
0.976367	GO_NEGATIVE_REGULATION_OF_T_CELL_MEDIATED_IMMUNITY
0.976367	GO_REGULATION_OF_INTERLEUKIN_17_PRODUCTION
0.976367	GO_T_CELL_LINEAGE_COMMITMENT
0.976367	GO_THYROID_HORMONE_METABOLIC_PROCESS
0.973121	GO_NEGATIVE_REGULATION_OF_CYTOKINE_PRODUCTION
0.972376	GO_COMPLEMENT_ACTIVATION
0.972376	GO_LIPID_LOCALIZATION
0.972376	GO_NEGATIVE_REGULATION_OF_HEMOPOIESIS
0.954031	GO_REGULATION_OF_CELLULAR_AMINO_ACID_METABOLIC_PROCESS
0.949702	GO_NEGATIVE_REGULATION_OF_INNATE_IMMUNE_RESPONSE
0.949702	GO_REGULATION_OF_INTERLEUKIN_10_PRODUCTION
0.925512	GO_NEGATIVE_REGULATION_OF_NATURAL_KILLER_CELL_MEDIATED_IMMUNITY
0.925512	GO_INTERMEDIATE_FILAMENT_BASED_PROCESS
0.925512	GO_NEGATIVE_REGULATION_OF_MYELOID_LEUKOCYTE_DIFFERENTIATION
0.925512	GO_T_CELL_ACTIVATION_INVOLVED_IN_IMMUNE_RESPONSE
0.925512	GO_POSITIVE_REGULATION_OF_EXOCYTOSIS
0.923567	GO_POSITIVE_REGULATION_OF_LEUKOCYTE_PROLIFERATION
0.921438	GO_INFLAMMATORY_RESPONSE
0.910299	GO_LYMPHOCYTE_ACTIVATION_INVOLVED_IN_IMMUNE_RESPONSE
0.887812	GO_ACTIVATION_OF_CYSTEINE_TYPE_ENDOPEPTIDASE_ACTIVITY_INVOLVED_IN_APOPTOTIC_SIGNALING_PATHWAY
0.887812	GO_ANTIGEN_PROCESSING_AND_PRESENTATION_OF_ENDOGENOUS_PEPTIDE_ANTIGEN
0.887812	GO_ANTIGEN_PROCESSING_AND_PRESENTATION_VIA_MHC_CLASS_IB
0.887812	GO_CELLULAR_RESPONSE_TO_LEPTIN_STIMULUS
0.887812	GO_DETECTION_OF_OTHER_ORGANISM
0.880753	GO_MULTI_ORGANISM_LOCALIZATION
0.8596	GO_NEGATIVE_REGULATION_OF_TUMOR_NECROSIS_FACTOR_SUPERFAMILY_CYTOKINE_PRODUCTION
0.8596	GO_REGULATION_OF_NIK_NF_KAPPAB_SIGNALING
0.8596	GO_REGULATION_OF_SUBSTRATE_ADHESION_DEPENDENT_CELL_SPREADING
0.8596	GO_RESPONSE_TO_BACTERIUM
0.847587	GO_ACTIVATION_OF_NF_KAPPAB_INDUCING_KINASE_ACTIVITY
0.847587	GO_INTERMEDIATE_FILAMENT_ORGANIZATION
0.847587	GO_POSITIVE_REGULATION_OF_ANTIGEN_PROCESSING_AND_PRESENTATION
0.847587	GO_REGULATION_OF_HORMONE_BIOSYNTHETIC_PROCESS
0.843018	GO_IMMUNOGLOBULIN_PRODUCTION
0.833633	GO_CARBOHYDRATE_DERIVATIVE_CATABOLIC_PROCESS
0.799197	GO_NEGATIVE_REGULATION_OF_CELL_KILLING
0.799197	GO_NEGATIVE_REGULATION_OF_INTERLEUKIN_12_PRODUCTION
0.797769	GO_NEGATIVE_REGULATION_OF_COAGULATION
0.797769	GO_REGULATION_OF_LEUKOCYTE_MEDIATED_CYTOTOXICITY
0.797769	GO_REGULATION_OF_PLASMA_LIPOPROTEIN_PARTICLE_LEVELS
0.774145	GO_REGULATION_OF_CELLULAR_AMINE_METABOLIC_PROCESS
0.768499	GO_REGULATION_OF_INNATE_IMMUNE_RESPONSE
0.764026	GO_ANTIGEN_PROCESSING_AND_PRESENTATION_OF_ENDOGENOUS_ANTIGEN
0.764026	GO_NEGATIVE_REGULATION_OF_CYTOKINE_PRODUCTION_INVOLVED_IN_IMMUNE_RESPONSE
0.764026	GO_TERPENOID_METABOLIC_PROCESS
0.747237	GO_NIK_NF_KAPPAB_SIGNALING
0.746648	GO_PROTEIN_OLIGOMERIZATION
0.742611	GO_RESPONSE_TO_TUMOR_NECROSIS_FACTOR
0.742611	GO_NEGATIVE_REGULATION_OF_T_CELL_PROLIFERATION
0.742611	GO_REGULATION_OF_CYTOKINE_PRODUCTION_INVOLVED_IN_IMMUNE_RESPONSE
0.742611	GO_REGULATION_OF_PRODUCTION_OF_MOLECULAR_MEDIATOR_OF_IMMUNE_RESPONSE
0.742611	GO_VASCULAR_PROCESS_IN_CIRCULATORY_SYSTEM
0.742611	GO_CELLULAR_RESPONSE_TO_PROSTAGLANDIN_STIMULUS
0.742611	GO_CELLULAR_RESPONSE_TO_VIRUS
0.742611	GO_POSITIVE_REGULATION_OF_CYSTEINE_TYPE_ENDOPEPTIDASE_ACTIVITY_INVOLVED_IN_APOPTOTIC_SIGNALING_PATHWAY
0.742611	GO_POSITIVE_T_CELL_SELECTION
0.742611	GO_REACTIVE_OXYGEN_SPECIES_BIOSYNTHETIC_PROCESS
0.742611	GO_RESPONSE_TO_LEPTIN
0.731092	GO_REGULATION_OF_VASOCONSTRICTION
0.72297	GO_POSITIVE_REGULATION_OF_INNATE_IMMUNE_RESPONSE
0.717071	GO_CELLULAR_PROTEIN_COMPLEX_ASSEMBLY
0.711969	GO_REGULATION_OF_CELL_KILLING
0.693675	GO_NEGATIVE_REGULATION_OF_IMMUNE_EFFECTOR_PROCESS
0.690075	GO_INTERACTION_WITH_HOST
0.690075	GO_EPIDERMIS_DEVELOPMENT
0.672211	GO_DNA_METHYLATION_OR_DEMETHYLATION
0.672211	GO_KETONE_BIOSYNTHETIC_PROCESS
0.672211	GO_NEGATIVE_REGULATION_OF_OSTEOCLAST_DIFFERENTIATION
0.667624	GO_LYMPHOCYTE_ACTIVATION
0.665921	GO_AMMONIUM_ION_METABOLIC_PROCESS
0.665921	GO_REGULATION_OF_EXTRINSIC_APOPTOTIC_SIGNALING_PATHWAY
0.665921	GO_REGULATION_OF_LEUKOCYTE_MEDIATED_IMMUNITY
0.66398	GO_ANTIGEN_PROCESSING_AND_PRESENTATION_OF_PEPTIDE_ANTIGEN_VIA_MHC_CLASS_I
0.66398	GO_NEGATIVE_REGULATION_OF_WOUND_HEALING
0.652451	GO_EXTRINSIC_APOPTOTIC_SIGNALING_PATHWAY
0.652451	GO_DETECTION_OF_BIOTIC_STIMULUS
0.652451	GO_INFLAMMATORY_RESPONSE_TO_ANTIGENIC_STIMULUS
0.652451	GO_NEGATIVE_REGULATION_OF_PRODUCTION_OF_MOLECULAR_MEDIATOR_OF_IMMUNE_RESPONSE
0.652451	GO_PITUITARY_GLAND_DEVELOPMENT
0.628191	GO_REGULATION_OF_LYMPHOCYTE_MEDIATED_IMMUNITY
0.622352	GO_ANDROGEN_METABOLIC_PROCESS
0.622352	GO_MULTI_ORGANISM_ORGANELLE_ORGANIZATION
0.622352	GO_MYELOID_DENDRITIC_CELL_ACTIVATION
0.622352	GO_LEUKOCYTE_ACTIVATION
0.622352	GO_POSITIVE_REGULATION_OF_ESTABLISHMENT_OF_PROTEIN_LOCALIZATION
0.616614	GO_VIRAL_LIFE_CYCLE
0.610293	GO_RESPONSE_TO_CALCIUM_ION
0.607806	GO_CELLULAR_RESPONSE_TO_ACID_CHEMICAL
0.603908	GO_KERATINIZATION
0.603908	GO_POSITIVE_REGULATION_OF_INSULIN_SECRETION_INVOLVED_IN_CELLULAR_RESPONSE_TO_GLUCOSE_STIMULUS
0.603908	GO_POSITIVE_REGULATION_OF_MULTICELLULAR_ORGANISM_GROWTH
0.603908	GO_REGULATION_OF_CYSTEINE_TYPE_ENDOPEPTIDASE_ACTIVITY_INVOLVED_IN_APOPTOTIC_SIGNALING_PATHWAY
0.603908	GO_RETINOL_METABOLIC_PROCESS
0.603908	GO_T_CELL_DIFFERENTIATION_INVOLVED_IN_IMMUNE_RESPONSE
0.594737	GO_NEGATIVE_REGULATION_OF_DNA_METABOLIC_PROCESS
0.587568	GO_ISOPRENOID_METABOLIC_PROCESS
0.587568	GO_REGULATION_OF_LEUKOCYTE_DIFFERENTIATION
0.587568	GO_NEGATIVE_REGULATION_OF_LEUKOCYTE_PROLIFERATION
0.587568	GO_SKIN_DEVELOPMENT
0.587568	GO_BILE_ACID_AND_BILE_SALT_TRANSPORT
0.587568	GO_NONMOTILE_PRIMARY_CILIUM_ASSEMBLY
0.587568	GO_REGULATION_OF_INTERLEUKIN_4_PRODUCTION
0.587568	GO_REGULATION_OF_TYPE_I_INTERFERON_MEDIATED_SIGNALING_PATHWAY
0.587568	GO_ADENOHYPOPHYSIS_DEVELOPMENT
0.587568	GO_RESPONSE_TO_HISTAMINE
0.573644	GO_CELLULAR_RESPONSE_TO_DRUG
0.559458	GO_CELLULAR_CARBOHYDRATE_CATABOLIC_PROCESS
0.559458	GO_RESPONSE_TO_PROSTAGLANDIN
0.551488	GO_REGULATION_OF_PROTEIN_BINDING
0.542491	GO_REGULATION_OF_STEROID_METABOLIC_PROCESS
0.542491	GO_REGULATION_OF_HORMONE_SECRETION
0.542491	GO_STEROID_METABOLIC_PROCESS
0.542491	GO_BONE_MINERALIZATION
0.542491	GO_BRAIN_MORPHOGENESIS
0.542491	GO_NEGATIVE_REGULATION_OF_ADAPTIVE_IMMUNE_RESPONSE
0.542491	GO_POSITIVE_REGULATION_OF_NIK_NF_KAPPAB_SIGNALING
0.542491	GO_RNA_POLYADENYLATION
0.518334	GO_BILE_ACID_METABOLIC_PROCESS
0.518334	GO_CD4_POSITIVE_ALPHA_BETA_T_CELL_ACTIVATION
0.518334	GO_MEMBRANE_DEPOLARIZATION_DURING_ACTION_POTENTIAL
0.518334	GO_PROSTANOID_METABOLIC_PROCESS
0.507766	GO_REGULATION_OF_CELLULAR_KETONE_METABOLIC_PROCESS
0.499217	GO_REGULATION_OF_EXOCYTOSIS
0.499217	GO_REGULATION_OF_HEMOPOIESIS
0.496305	GO_ANTIMICROBIAL_HUMORAL_RESPONSE
0.496305	GO_KERATINOCYTE_DIFFERENTIATION
0.490919	GO_POSITIVE_REGULATION_OF_DEFENSE_RESPONSE
0.485532	GO_POSITIVE_REGULATION_OF_CYTOKINE_PRODUCTION
0.482387	GO_REGULATION_OF_PEPTIDE_SECRETION
0.482387	GO_CELL_MATRIX_ADHESION
0.482387	GO_CELLULAR_RESPONSE_TO_STARVATION
0.482387	GO_CELLULAR_RESPONSE_TO_HEAT
0.482387	GO_MULTI_ORGANISM_MEMBRANE_ORGANIZATION
0.482387	GO_MULTIVESICULAR_BODY_ORGANIZATION
0.482387	GO_SINGLE_ORGANISM_CELL_ADHESION
0.478189	GO_NEGATIVE_REGULATION_OF_MYELOID_CELL_DIFFERENTIATION
0.460664	GO_RESPONSE_TO_TOPOLOGICALLY_INCORRECT_PROTEIN
0.460664	GO_POSITIVE_REGULATION_OF_RESPONSE_TO_CYTOKINE_STIMULUS
0.451782	GO_DETOXIFICATION
0.451782	GO_POSITIVE_REGULATION_OF_BLOOD_CIRCULATION
0.449839	GO_CIRCULATORY_SYSTEM_PROCESS
0.442314	GO_RESPONSE_TO_TESTOSTERONE
0.442314	GO_T_CELL_SELECTION
0.43507	GO_NATURAL_KILLER_CELL_ACTIVATION_INVOLVED_IN_IMMUNE_RESPONSE
0.431106	GO_REGULATION_OF_APOPTOTIC_SIGNALING_PATHWAY
0.429554	GO_POSITIVE_REGULATION_OF_REACTIVE_OXYGEN_SPECIES_METABOLIC_PROCESS
0.423337	GO_ER_NUCLEUS_SIGNALING_PATHWAY
0.417333	GO_NEGATIVE_REGULATION_OF_PROTEIN_BINDING
0.412554	GO_CELLULAR_RESPONSE_TO_TOPOLOGICALLY_INCORRECT_PROTEIN
0.412554	GO_MACROMITOPHAGY
0.408142	GO_DIENCEPHALON_DEVELOPMENT
0.408142	GO_PROTEIN_K63_LINKED_UBIQUITINATION
0.408142	GO_PROTEIN_LIPID_COMPLEX_SUBUNIT_ORGANIZATION
0.400523	GO_FC_RECEPTOR_SIGNALING_PATHWAY
0.399136	GO_REGULATION_OF_COAGULATION
0.399136	GO_PLATELET_ACTIVATION
0.392206	GO_ALPHA_BETA_T_CELL_DIFFERENTIATION
0.392206	GO_REGULATION_OF_ALCOHOL_BIOSYNTHETIC_PROCESS
0.390895	GO_CELLULAR_RESPONSE_TO_INTERLEUKIN_1
0.390895	GO_ERAD_PATHWAY
0.383864	GO_GLUCOCORTICOID_BIOSYNTHETIC_PROCESS
0.383773	GO_REGULATION_OF_GROWTH
0.381192	GO_RESPONSE_TO_MOLECULE_OF_BACTERIAL_ORIGIN
0.381192	GO_ANION_HOMEOSTASIS
0.381192	GO_NEGATIVE_REGULATION_OF_CYTOKINE_SECRETION
0.381192	GO_VIRION_ASSEMBLY
0.373409	GO_LEUKOCYTE_DIFFERENTIATION
0.373409	GO_POSITIVE_REGULATION_OF_CELL_MORPHOGENESIS_INVOLVED_IN_DIFFERENTIATION
0.365634	GO_REGULATION_OF_DNA_METABOLIC_PROCESS
0.361902	GO_PROTEIN_POLYUBIQUITINATION
0.361776	GO_CELL_CELL_ADHESION
0.361166	GO_ORGANIC_HYDROXY_COMPOUND_METABOLIC_PROCESS
0.354152	GO_POSITIVE_REGULATION_OF_CELL_SUBSTRATE_ADHESION
0.347562	GO_CELLULAR_RESPONSE_TO_EXTERNAL_STIMULUS
0.347562	GO_CELLULAR_ALDEHYDE_METABOLIC_PROCESS
0.347562	GO_NUCLEAR_ENVELOPE_ORGANIZATION
0.347562	GO_POSITIVE_REGULATION_OF_CYTOKINE_SECRETION
0.347562	GO_POSITIVE_REGULATION_OF_HAIR_CYCLE
0.347562	GO_RETINAL_GANGLION_CELL_AXON_GUIDANCE
0.347562	GO_SUPEROXIDE_ANION_GENERATION
0.347562	GO_VASCULAR_SMOOTH_MUSCLE_CONTRACTION
0.343045	GO_NEGATIVE_REGULATION_OF_CELL_ACTIVATION
0.343045	GO_NEGATIVE_REGULATION_OF_TYPE_I_INTERFERON_PRODUCTION
0.343045	GO_REGULATION_OF_INSULIN_SECRETION_INVOLVED_IN_CELLULAR_RESPONSE_TO_GLUCOSE_STIMULUS
0.334212	GO_REGULATION_OF_BINDING
0.334212	GO_MOVEMENT_IN_ENVIRONMENT_OF_OTHER_ORGANISM_INVOLVED_IN_SYMBIOTIC_INTERACTION
0.334212	GO_MYELOID_LEUKOCYTE_ACTIVATION
0.328769	GO_REGULATION_OF_T_CELL_MEDIATED_IMMUNITY
0.324365	GO_REGULATION_OF_MYELOID_LEUKOCYTE_DIFFERENTIATION
0.32347	GO_POSITIVE_REGULATION_OF_ERK1_AND_ERK2_CASCADE
0.319816	GO_ALPHA_BETA_T_CELL_ACTIVATION
0.319816	GO_CORPUS_CALLOSUM_DEVELOPMENT
0.319816	GO_MUSCLE_ATROPHY
0.319816	GO_NEGATIVE_REGULATION_OF_MAST_CELL_ACTIVATION
0.319816	GO_OPTIC_NERVE_DEVELOPMENT
0.319816	GO_OXYGEN_TRANSPORT
0.319816	GO_POLY_A_MRNA_EXPORT_FROM_NUCLEUS
0.319816	GO_REGULATION_OF_CELLULAR_RESPONSE_TO_HYPOXIA
0.319816	GO_REGULATION_OF_GRANULOCYTE_MACROPHAGE_COLONY_STIMULATING_FACTOR_PRODUCTION
0.319816	GO_REGULATION_OF_HEXOKINASE_ACTIVITY
0.319816	GO_RESPONSE_TO_PHENYLPROPANOID
0.319816	GO_RESPONSE_TO_POTASSIUM_ION
0.317951	GO_NEGATIVE_REGULATION_OF_HOMOTYPIC_CELL_CELL_ADHESION
0.313183	GO_CELLULAR_RESPONSE_TO_FATTY_ACID
0.313183	GO_PRIMARY_ALCOHOL_METABOLIC_PROCESS
0.309843	GO_DIGESTION
0.304181	GO_ORGANONITROGEN_COMPOUND_CATABOLIC_PROCESS
0.302699	GO_ACTIVATION_OF_CYSTEINE_TYPE_ENDOPEPTIDASE_ACTIVITY
0.302699	GO_REGULATION_OF_TUMOR_NECROSIS_FACTOR_SUPERFAMILY_CYTOKINE_PRODUCTION
0.302699	GO_RESPONSE_TO_STARVATION
0.297738	GO_RECEPTOR_MEDIATED_ENDOCYTOSIS
0.297738	GO_REGULATION_OF_CYSTEINE_TYPE_ENDOPEPTIDASE_ACTIVITY
0.297472	GO_EAR_DEVELOPMENT
0.2973	GO_PLATELET_DEGRANULATION
0.2973	GO_PROTEIN_LOCALIZATION_TO_NUCLEUS
0.2973	GO_REGULATION_OF_INTERLEUKIN_12_PRODUCTION
0.2973	GO_FOREBRAIN_MORPHOGENESIS
0.2973	GO_NEGATIVE_REGULATION_OF_MULTICELLULAR_ORGANISM_GROWTH
0.2973	GO_NEGATIVE_REGULATION_OF_RESPONSE_TO_FOOD
0.2973	GO_POSITIVE_REGULATION_OF_HORMONE_METABOLIC_PROCESS
0.2973	GO_REGULATION_OF_ACROSOME_REACTION
0.2973	GO_REGULATION_OF_INOSITOL_PHOSPHATE_BIOSYNTHETIC_PROCESS
0.2973	GO_STRIATUM_DEVELOPMENT
0.297233	GO_TRANSITION_METAL_ION_HOMEOSTASIS
0.293353	GO_RESPONSE_TO_XENOBIOTIC_STIMULUS
0.293353	GO_XENOPHAGY
0.293353	GO_PROTEIN_AUTOUBIQUITINATION
0.293353	GO_REGULATION_OF_PEPTIDE_TRANSPORT
0.293353	GO_RESPONSE_TO_DRUG
0.293353	GO_EPIDERMAL_CELL_DIFFERENTIATION
0.293353	GO_GLAND_DEVELOPMENT
0.293353	GO_REGULATION_OF_PROTEIN_MODIFICATION_BY_SMALL_PROTEIN_CONJUGATION_OR_REMOVAL
0.293353	GO_MEMBRANE_DEPOLARIZATION
0.293353	GO_POSITIVE_REGULATION_OF_DNA_BIOSYNTHETIC_PROCESS
0.293353	GO_REGULATION_OF_OSTEOCLAST_DIFFERENTIATION
0.293353	GO_STEROL_TRANSPORT
0.293353	GO_ENDOCYTOSIS
0.293353	GO_PHAGOCYTOSIS
0.293353	GO_REGULATION_OF_MYELOID_CELL_DIFFERENTIATION
0.293353	GO_ANDROGEN_BIOSYNTHETIC_PROCESS
0.293353	GO_APICAL_PROTEIN_LOCALIZATION
0.293353	GO_CELLULAR_COPPER_ION_HOMEOSTASIS
0.293353	GO_CELLULAR_RESPONSE_TO_ELECTRICAL_STIMULUS
0.293353	GO_GLUCOCORTICOID_METABOLIC_PROCESS
0.293353	GO_GRANULOCYTE_DIFFERENTIATION
0.293353	GO_LOW_DENSITY_LIPOPROTEIN_PARTICLE_REMODELING
0.293353	GO_MYOBLAST_FUSION
0.293353	GO_NEGATIVE_REGULATION_OF_DNA_DAMAGE_RESPONSE_SIGNAL_TRANSDUCTION_BY_P53_CLASS_MEDIATOR
0.293353	GO_NEGATIVE_REGULATION_OF_LEUKOCYTE_DEGRANULATION
0.293353	GO_NEGATIVE_REGULATION_OF_PROTEIN_ACTIVATION_CASCADE
0.293353	GO_PHAGOCYTOSIS_RECOGNITION
0.293353	GO_POSITIVE_REGULATION_OF_INTERLEUKIN_8_SECRETION
0.293353	GO_POSITIVE_REGULATION_OF_TRIGLYCERIDE_LIPASE_ACTIVITY
0.293353	GO_REGULATION_OF_ESTABLISHMENT_OF_PROTEIN_LOCALIZATION_TO_CHROMOSOME
0.293353	GO_REGULATION_OF_INTERFERON_GAMMA_BIOSYNTHETIC_PROCESS
0.293353	GO_REGULATION_OF_VITAMIN_METABOLIC_PROCESS
0.293353	GO_VENTRICULAR_CARDIAC_MUSCLE_CELL_ACTION_POTENTIAL
0.293353	GO_RESPONSE_TO_INTERLEUKIN_1
0.293353	GO_STEROID_BIOSYNTHETIC_PROCESS
0.292777	GO_SKIN_EPIDERMIS_DEVELOPMENT
0.287039	GO_NEGATIVE_REGULATION_OF_CELL_DIFFERENTIATION
0.287039	GO_LEUKOCYTE_CELL_CELL_ADHESION
0.287039	GO_PHENOL_CONTAINING_COMPOUND_METABOLIC_PROCESS
0.287039	GO_INNATE_IMMUNE_RESPONSE_ACTIVATING_CELL_SURFACE_RECEPTOR_SIGNALING_PATHWAY
0.287039	GO_BRANCHING_MORPHOGENESIS_OF_AN_EPITHELIAL_TUBE
0.287039	GO_BIOMINERAL_TISSUE_DEVELOPMENT
0.287039	GO_REGULATION_OF_BLOOD_CIRCULATION
0.287039	GO_CELL_SUBSTRATE_ADHESION
0.287039	GO_AXONAL_FASCICULATION
0.287039	GO_C21_STEROID_HORMONE_BIOSYNTHETIC_PROCESS
0.287039	GO_CELL_SURFACE_RECEPTOR_SIGNALING_PATHWAY_INVOLVED_IN_HEART_DEVELOPMENT
0.287039	GO_CENTRAL_NERVOUS_SYSTEM_PROJECTION_NEURON_AXONOGENESIS
0.287039	GO_CYCLOOXYGENASE_PATHWAY
0.287039	GO_DIACYLGLYCEROL_METABOLIC_PROCESS
0.287039	GO_FATTY_ACID_HOMEOSTASIS
0.287039	GO_GAS_TRANSPORT
0.287039	GO_INTERFERON_GAMMA_PRODUCTION
0.287039	GO_MITOTIC_CELL_CYCLE_ARREST
0.287039	GO_NEGATIVE_REGULATION_OF_INTERLEUKIN_10_PRODUCTION
0.287039	GO_NEGATIVE_REGULATION_OF_RECEPTOR_BINDING
0.287039	GO_NUCLEAR_PORE_COMPLEX_ASSEMBLY
0.287039	GO_PHARYNGEAL_SYSTEM_DEVELOPMENT
0.287039	GO_POSITIVE_REGULATION_OF_TRANSCRIPTION_FROM_RNA_POLYMERASE_II_PROMOTER_IN_RESPONSE_TO_ENDOPLASMIC_RETICULUM_STRESS
0.287039	GO_POTASSIUM_ION_HOMEOSTASIS
0.287039	GO_REGULATION_OF_CILIUM_MOVEMENT
0.287039	GO_REGULATION_OF_HAIR_FOLLICLE_DEVELOPMENT
0.287039	GO_RETROGRADE_TRANSPORT_ENDOSOME_TO_PLASMA_MEMBRANE
0.287039	GO_TRANSCYTOSIS
0.282372	GO_PROTEIN_TETRAMERIZATION
0.282372	GO_LIPID_HOMEOSTASIS
0.282372	GO_REGULATION_OF_ESTABLISHMENT_OF_PLANAR_POLARITY
0.282372	GO_PEPTIDE_TRANSPORT
0.282372	GO_POSITIVE_REGULATION_OF_INSULIN_SECRETION
0.282372	GO_REGULATION_OF_MULTICELLULAR_ORGANISM_GROWTH
0.282372	GO_POSITIVE_REGULATION_OF_PROTEOLYSIS
0.282372	GO_PROTEIN_SECRETION
0.282372	GO_REGULATION_OF_WOUND_HEALING
0.282372	GO_CELLULAR_RESPONSE_TO_INTERFERON_BETA
0.282372	GO_COPPER_ION_HOMEOSTASIS
0.282372	GO_EXIT_FROM_MITOSIS
0.282372	GO_FRUCTOSE_METABOLIC_PROCESS
0.282372	GO_HEMIDESMOSOME_ASSEMBLY
0.282372	GO_MAINTENANCE_OF_PROTEIN_LOCATION_IN_NUCLEUS
0.282372	GO_NEGATIVE_REGULATION_OF_HISTONE_METHYLATION
0.282372	GO_NEGATIVE_REGULATION_OF_MACROPHAGE_DERIVED_FOAM_CELL_DIFFERENTIATION
0.282372	GO_PEPTIDYL_PROLINE_HYDROXYLATION
0.282372	GO_PERK_MEDIATED_UNFOLDED_PROTEIN_RESPONSE
0.282372	GO_POSITIVE_REGULATION_OF_CHONDROCYTE_DIFFERENTIATION
0.282372	GO_POSITIVE_REGULATION_OF_ENDOTHELIAL_CELL_APOPTOTIC_PROCESS
0.282372	GO_POSITIVE_REGULATION_OF_ERAD_PATHWAY
0.282372	GO_POSITIVE_REGULATION_OF_NATURAL_KILLER_CELL_MEDIATED_IMMUNITY
0.282372	GO_POSITIVE_REGULATION_OF_TRANSCRIPTION_REGULATORY_REGION_DNA_BINDING
0.282372	GO_PYRIMIDINE_NUCLEOTIDE_CATABOLIC_PROCESS
0.282372	GO_REGULATION_OF_APPETITE
0.282372	GO_REGULATION_OF_ESTABLISHMENT_OF_PLANAR_POLARITY_INVOLVED_IN_NEURAL_TUBE_CLOSURE
0.282372	GO_REGULATION_OF_HISTONE_H3_K9_METHYLATION
0.282372	GO_REGULATION_OF_LIPOPOLYSACCHARIDE_MEDIATED_SIGNALING_PATHWAY
0.282372	GO_REGULATION_OF_PROTEIN_LOCALIZATION_TO_CHROMOSOME_TELOMERIC_REGION
0.282372	GO_REGULATION_OF_RETINOIC_ACID_RECEPTOR_SIGNALING_PATHWAY
0.281732	GO_POSITIVE_REGULATION_OF_PRODUCTION_OF_MOLECULAR_MEDIATOR_OF_IMMUNE_RESPONSE
0.281732	GO_REGULATION_OF_NEURAL_PRECURSOR_CELL_PROLIFERATION
0.281732	GO_STEROL_HOMEOSTASIS
0.281049	GO_REGULATION_OF_VESICLE_MEDIATED_TRANSPORT
0.279299	GO_POSITIVE_REGULATION_OF_LIGASE_ACTIVITY
0.277011	GO_POSITIVE_REGULATION_OF_CANONICAL_WNT_SIGNALING_PATHWAY
0.277011	GO_POSITIVE_REGULATION_OF_I_KAPPAB_KINASE_NF_KAPPAB_SIGNALING
0.277011	GO_POSITIVE_REGULATION_OF_TRANSFERASE_ACTIVITY
0.277011	GO_ALCOHOL_CATABOLIC_PROCESS
0.277011	GO_REGULATION_OF_ALPHA_BETA_T_CELL_ACTIVATION
0.277011	GO_MUSCLE_SYSTEM_PROCESS
0.277011	GO_B_CELL_PROLIFERATION
0.277011	GO_CONVERGENT_EXTENSION
0.277011	GO_CYTOKINE_PRODUCTION_INVOLVED_IN_IMMUNE_RESPONSE
0.277011	GO_DENDRITIC_SPINE_DEVELOPMENT
0.277011	GO_DENDRITIC_SPINE_ORGANIZATION
0.277011	GO_ESTABLISHMENT_OF_NUCLEUS_LOCALIZATION
0.277011	GO_MATURATION_OF_LSU_RRNA
0.277011	GO_MEMBRANE_REPOLARIZATION
0.277011	GO_MONOCYTE_DIFFERENTIATION
0.277011	GO_POST_ANAL_TAIL_MORPHOGENESIS
0.277011	GO_REGULATION_OF_GRANULOCYTE_DIFFERENTIATION
0.277011	GO_REGULATION_OF_INSULIN_LIKE_GROWTH_FACTOR_RECEPTOR_SIGNALING_PATHWAY
0.277011	GO_REGULATION_OF_INTRINSIC_APOPTOTIC_SIGNALING_PATHWAY_IN_RESPONSE_TO_DNA_DAMAGE_BY_P53_CLASS_MEDIATOR
0.277011	GO_REGULATION_OF_RECEPTOR_BINDING
0.277011	GO_REGULATION_OF_RESPONSE_TO_FOOD
0.277011	GO_REGULATION_OF_WATER_LOSS_VIA_SKIN
0.277011	GO_RESPONSE_TO_MISFOLDED_PROTEIN
0.277011	GO_SUBPALLIUM_DEVELOPMENT
0.265005	GO_ORGANELLE_DISASSEMBLY
0.262405	GO_CELL_PROLIFERATION
0.262405	GO_DRUG_TRANSMEMBRANE_TRANSPORT
0.262405	GO_ESTABLISHMENT_OF_TISSUE_POLARITY
0.262405	GO_NEGATIVE_REGULATION_OF_VIRAL_RELEASE_FROM_HOST_CELL
0.262405	GO_POLYOL_CATABOLIC_PROCESS
0.262405	GO_POSITIVE_REGULATION_OF_NATURAL_KILLER_CELL_ACTIVATION
0.262405	GO_PROSTATE_GLAND_MORPHOGENESIS
0.262405	GO_REGULATION_OF_CYTOKINE_PRODUCTION_INVOLVED_IN_INFLAMMATORY_RESPONSE
0.262405	GO_REGULATION_OF_INTERLEUKIN_8_SECRETION
0.262405	GO_REGULATION_OF_PRI_MIRNA_TRANSCRIPTION_FROM_RNA_POLYMERASE_II_PROMOTER
0.262405	GO_REGULATION_OF_STEROID_HORMONE_SECRETION
0.262405	GO_REGULATION_OF_TELOMERASE_RNA_LOCALIZATION_TO_CAJAL_BODY
0.262405	GO_RNA_SPLICING_VIA_ENDONUCLEOLYTIC_CLEAVAGE_AND_LIGATION
0.262405	GO_SYNCYTIUM_FORMATION
0.262405	GO_NEGATIVE_REGULATION_OF_BINDING
0.262405	GO_POSITIVE_REGULATION_OF_BINDING
0.258463	GO_RESPONSE_TO_ENDOPLASMIC_RETICULUM_STRESS
0.254203	GO_CELLULAR_RESPONSE_TO_EXTRACELLULAR_STIMULUS
0.254203	GO_ALDITOL_METABOLIC_PROCESS
0.254203	GO_CELL_SEPARATION_AFTER_CYTOKINESIS
0.254203	GO_CENTRAL_NERVOUS_SYSTEM_NEURON_AXONOGENESIS
0.254203	GO_HIGH_DENSITY_LIPOPROTEIN_PARTICLE_REMODELING
0.254203	GO_MISFOLDED_OR_INCOMPLETELY_SYNTHESIZED_PROTEIN_CATABOLIC_PROCESS
0.254203	GO_NEGATIVE_REGULATION_OF_POTASSIUM_ION_TRANSMEMBRANE_TRANSPORT
0.254203	GO_NOTCH_RECEPTOR_PROCESSING
0.254203	GO_NUCLEAR_ENVELOPE_REASSEMBLY
0.254203	GO_NUCLEAR_PORE_ORGANIZATION
0.254203	GO_PORE_COMPLEX_ASSEMBLY
0.254203	GO_POSITIVE_REGULATION_OF_ALCOHOL_BIOSYNTHETIC_PROCESS
0.254203	GO_PROTEIN_HYDROXYLATION
0.254203	GO_REGULATION_OF_BONE_DEVELOPMENT
0.254203	GO_REGULATION_OF_CARDIAC_MUSCLE_CELL_MEMBRANE_REPOLARIZATION
0.254203	GO_REGULATION_OF_LIPOPROTEIN_LIPASE_ACTIVITY
0.254203	GO_REGULATION_OF_T_CELL_CYTOKINE_PRODUCTION
0.254203	GO_RETROGRADE_PROTEIN_TRANSPORT_ER_TO_CYTOSOL
0.254203	GO_SERINE_FAMILY_AMINO_ACID_BIOSYNTHETIC_PROCESS
0.254203	GO_TONGUE_DEVELOPMENT
0.254203	GO_ENDOSOME_ORGANIZATION
0.254203	GO_POSITIVE_REGULATION_OF_CARBOHYDRATE_METABOLIC_PROCESS
0.254203	GO_POSITIVE_REGULATION_OF_HOMEOSTATIC_PROCESS
0.254203	GO_FC_EPSILON_RECEPTOR_SIGNALING_PATHWAY
0.254203	GO_NEGATIVE_REGULATION_OF_CELL_CELL_ADHESION
0.254203	GO_IMMUNE_SYSTEM_DEVELOPMENT
0.254203	GO_ASYMMETRIC_PROTEIN_LOCALIZATION
0.254203	GO_BILE_ACID_BIOSYNTHETIC_PROCESS
0.254203	GO_CELLULAR_RESPONSE_TO_GAMMA_RADIATION
0.254203	GO_CENTRIOLE_ASSEMBLY
0.254203	GO_CENTROSOME_LOCALIZATION
0.254203	GO_COCHLEA_MORPHOGENESIS
0.254203	GO_CYTOPLASMIC_SEQUESTERING_OF_TRANSCRIPTION_FACTOR
0.254203	GO_ENDOPLASMIC_RETICULUM_CALCIUM_ION_HOMEOSTASIS
0.254203	GO_EPIDERMIS_MORPHOGENESIS
0.254203	GO_EPITHELIAL_TUBE_BRANCHING_INVOLVED_IN_LUNG_MORPHOGENESIS
0.254203	GO_HEPARAN_SULFATE_PROTEOGLYCAN_BIOSYNTHETIC_PROCESS
0.254203	GO_LIVER_REGENERATION
0.254203	GO_NEGATIVE_REGULATION_OF_ALPHA_BETA_T_CELL_ACTIVATION
0.254203	GO_NEGATIVE_REGULATION_OF_ENDOPLASMIC_RETICULUM_STRESS_INDUCED_INTRINSIC_APOPTOTIC_SIGNALING_PATHWAY
0.254203	GO_NEGATIVE_REGULATION_OF_INTRINSIC_APOPTOTIC_SIGNALING_PATHWAY_BY_P53_CLASS_MEDIATOR
0.254203	GO_NEGATIVE_REGULATION_OF_VIRAL_ENTRY_INTO_HOST_CELL
0.254203	GO_NEURON_RECOGNITION
0.254203	GO_POSITIVE_REGULATION_OF_ALPHA_BETA_T_CELL_PROLIFERATION
0.254203	GO_PSEUDOURIDINE_SYNTHESIS
0.254203	GO_REGULATION_OF_MEGAKARYOCYTE_DIFFERENTIATION
0.254203	GO_REGULATION_OF_MICROTUBULE_BASED_MOVEMENT
0.254203	GO_REGULATION_OF_TUMOR_NECROSIS_FACTOR_BIOSYNTHETIC_PROCESS
0.254203	GO_RESPONSE_TO_PROTOZOAN
0.254203	GO_UBIQUITIN_DEPENDENT_PROTEIN_CATABOLIC_PROCESS_VIA_THE_MULTIVESICULAR_BODY_SORTING_PATHWAY
0.254203	GO_VASOCONSTRICTION
0.254203	GO_POSITIVE_REGULATION_OF_CATABOLIC_PROCESS
0.254203	GO_POSITIVE_REGULATION_OF_PROTEIN_BINDING
0.254203	GO_TERMINATION_OF_RNA_POLYMERASE_II_TRANSCRIPTION
0.253593	GO_POSITIVE_REGULATION_OF_CELLULAR_PROTEIN_CATABOLIC_PROCESS
0.253593	GO_EPITHELIAL_CELL_DIFFERENTIATION
0.253593	GO_NEGATIVE_REGULATION_OF_INTRACELLULAR_TRANSPORT
0.253593	GO_ANTIGEN_PROCESSING_AND_PRESENTATION_OF_EXOGENOUS_PEPTIDE_ANTIGEN_VIA_MHC_CLASS_I
0.253593	GO_CELLULAR_TRANSITION_METAL_ION_HOMEOSTASIS
0.253593	GO_RESPONSE_TO_ORGANOPHOSPHORUS
0.253593	GO_POSITIVE_REGULATION_OF_PROTEIN_CATABOLIC_PROCESS
0.253593	GO_RNA_MODIFICATION
0.253593	GO_INNER_EAR_MORPHOGENESIS
0.253593	GO_ORGANIC_HYDROXY_COMPOUND_CATABOLIC_PROCESS
0.253593	GO_REGULATION_OF_LEUKOCYTE_APOPTOTIC_PROCESS
0.253593	GO_AXIS_ELONGATION
0.253593	GO_CELLULAR_RESPONSE_TO_INTERLEUKIN_6
0.253593	GO_CRANIAL_NERVE_MORPHOGENESIS
0.253593	GO_INNER_EAR_RECEPTOR_STEREOCILIUM_ORGANIZATION
0.253593	GO_MRNA_TRANSCRIPTION
0.253593	GO_NUCLEUS_LOCALIZATION
0.253593	GO_POSITIVE_REGULATION_OF_CALCIUM_ION_DEPENDENT_EXOCYTOSIS
0.253593	GO_POSITIVE_REGULATION_OF_CARTILAGE_DEVELOPMENT
0.253593	GO_POSITIVE_REGULATION_OF_POTASSIUM_ION_TRANSMEMBRANE_TRANSPORT
0.253593	GO_PROTEIN_LIPID_COMPLEX_ASSEMBLY
0.253593	GO_REGULATION_OF_DOUBLE_STRAND_BREAK_REPAIR_VIA_HOMOLOGOUS_RECOMBINATION
0.253593	GO_REGULATION_OF_HAIR_CYCLE
0.253593	GO_REGULATION_OF_MACROPHAGE_DIFFERENTIATION
0.253593	GO_REVERSE_CHOLESTEROL_TRANSPORT
0.253593	GO_SOMATIC_STEM_CELL_DIVISION
0.253593	GO_URONIC_ACID_METABOLIC_PROCESS
0.253593	GO_VENTRICULAR_SEPTUM_MORPHOGENESIS
0.253593	GO_ZINC_ION_HOMEOSTASIS
0.249251	GO_MUSCLE_CONTRACTION
0.2462	GO_ACTION_POTENTIAL
0.2462	GO_EPITHELIAL_CELL_PROLIFERATION
0.2455	GO_POSITIVE_REGULATION_OF_PROTEIN_MODIFICATION_BY_SMALL_PROTEIN_CONJUGATION_OR_REMOVAL
0.245447	GO_MAINTENANCE_OF_LOCATION
0.245447	GO_NEGATIVE_REGULATION_OF_DEFENSE_RESPONSE
0.245447	GO_REGULATION_OF_LIGASE_ACTIVITY
0.245447	GO_CELLULAR_RESPONSE_TO_MECHANICAL_STIMULUS
0.245447	GO_FC_GAMMA_RECEPTOR_SIGNALING_PATHWAY
0.245447	GO_TISSUE_MIGRATION
0.245447	GO_CLEAVAGE_INVOLVED_IN_RRNA_PROCESSING
0.245447	GO_HEPARAN_SULFATE_PROTEOGLYCAN_METABOLIC_PROCESS
0.245447	GO_MATURATION_OF_5_8S_RRNA_FROM_TRICISTRONIC_RRNA_TRANSCRIPT_SSU_RRNA_5_8S_RRNA_LSU_RRNA_
0.245447	GO_METALLO_SULFUR_CLUSTER_ASSEMBLY
0.245447	GO_NEGATIVE_REGULATION_OF_REGULATED_SECRETORY_PATHWAY
0.245447	GO_PLASMA_LIPOPROTEIN_PARTICLE_CLEARANCE
0.245447	GO_PROSTANOID_BIOSYNTHETIC_PROCESS
0.245447	GO_REGULATION_OF_LONG_TERM_NEURONAL_SYNAPTIC_PLASTICITY
0.245447	GO_REGULATION_OF_T_CELL_MEDIATED_CYTOTOXICITY
0.245284	GO_ACTIVATION_OF_INNATE_IMMUNE_RESPONSE
0.242472	GO_RESPONSE_TO_EXTRACELLULAR_STIMULUS
0.242195	GO_CELLULAR_RESPONSE_TO_HORMONE_STIMULUS
0.240962	GO_EMBRYONIC_PLACENTA_DEVELOPMENT
0.240962	GO_NON_CANONICAL_WNT_SIGNALING_PATHWAY
0.240962	GO_ORGANIC_HYDROXY_COMPOUND_TRANSPORT
0.240962	GO_POSITIVE_REGULATION_OF_SEQUENCE_SPECIFIC_DNA_BINDING_TRANSCRIPTION_FACTOR_ACTIVITY
0.240962	GO_MRNA_3_END_PROCESSING
0.240962	GO_MORPHOGENESIS_OF_A_BRANCHING_STRUCTURE
0.240962	GO_2_OXOGLUTARATE_METABOLIC_PROCESS
0.240962	GO_CARDIAC_MUSCLE_CELL_CONTRACTION
0.240962	GO_CELL_DIFFERENTIATION_INVOLVED_IN_EMBRYONIC_PLACENTA_DEVELOPMENT
0.240962	GO_ENDOTHELIAL_CELL_PROLIFERATION
0.240962	GO_FEMALE_MEIOTIC_DIVISION
0.240962	GO_MRNA_CLEAVAGE
0.240962	GO_POSITIVE_REGULATION_OF_ERYTHROCYTE_DIFFERENTIATION
0.240962	GO_POSITIVE_REGULATION_OF_G1_S_TRANSITION_OF_MITOTIC_CELL_CYCLE
0.240962	GO_PROTEIN_EXIT_FROM_ENDOPLASMIC_RETICULUM
0.240962	GO_REGULATION_OF_CHOLESTEROL_EFFLUX
0.240962	GO_REGULATION_OF_CHOLESTEROL_METABOLIC_PROCESS
0.240962	GO_REGULATION_OF_INTRINSIC_APOPTOTIC_SIGNALING_PATHWAY_BY_P53_CLASS_MEDIATOR
0.240962	GO_RESPONSE_TO_INTERFERON_BETA
0.240962	GO_RESPONSE_TO_INTERLEUKIN_6
0.236948	GO_NUCLEUS_ORGANIZATION
0.235783	GO_RESPONSE_TO_FATTY_ACID
0.235783	GO_COFACTOR_METABOLIC_PROCESS
0.235783	GO_REGULATION_OF_CELL_MORPHOGENESIS_INVOLVED_IN_DIFFERENTIATION
0.235783	GO_NEUTRAL_LIPID_METABOLIC_PROCESS
0.235783	GO_NEGATIVE_REGULATION_OF_PROTEIN_MODIFICATION_BY_SMALL_PROTEIN_CONJUGATION_OR_REMOVAL
0.235783	GO_POSITIVE_REGULATION_OF_WNT_SIGNALING_PATHWAY
0.235783	GO_DRUG_TRANSPORT
0.235783	GO_ENDOPLASMIC_RETICULUM_TO_CYTOSOL_TRANSPORT
0.235783	GO_NEGATIVE_REGULATION_OF_ANION_TRANSPORT
0.235783	GO_NEGATIVE_REGULATION_OF_EPITHELIAL_CELL_DIFFERENTIATION
0.235783	GO_NEGATIVE_REGULATION_OF_POTASSIUM_ION_TRANSPORT
0.235783	GO_POLYSACCHARIDE_CATABOLIC_PROCESS
0.235783	GO_POSITIVE_REGULATION_OF_ACTIVATED_T_CELL_PROLIFERATION
0.235783	GO_POSITIVE_REGULATION_OF_EPITHELIAL_CELL_APOPTOTIC_PROCESS
0.235783	GO_PROTEIN_REFOLDING
0.235783	GO_REGULATION_OF_ALPHA_BETA_T_CELL_PROLIFERATION
0.235783	GO_REGULATION_OF_NATURAL_KILLER_CELL_ACTIVATION
0.235783	GO_REGULATION_OF_RESPONSE_TO_INTERFERON_GAMMA
0.235783	GO_RESPONSE_TO_ISOQUINOLINE_ALKALOID
0.235783	GO_T_CELL_MEDIATED_IMMUNITY
0.232437	GO_NEGATIVE_REGULATION_OF_RESPONSE_TO_WOUNDING
0.232437	GO_REGULATION_OF_ERK1_AND_ERK2_CASCADE
0.232437	GO_ACTIN_FILAMENT_BASED_MOVEMENT
0.232437	GO_GLAND_MORPHOGENESIS
0.228664	GO_HEMOSTASIS
0.228664	GO_REGULATION_OF_REACTIVE_OXYGEN_SPECIES_METABOLIC_PROCESS
0.228664	GO_REGULATION_OF_PEPTIDASE_ACTIVITY
0.228664	GO_POSITIVE_REGULATION_OF_PROTEIN_KINASE_B_SIGNALING
0.228664	GO_NATURAL_KILLER_CELL_MEDIATED_IMMUNITY
0.228664	GO_PATTERNING_OF_BLOOD_VESSELS
0.228664	GO_POSITIVE_REGULATION_OF_TRANSCRIPTION_FROM_RNA_POLYMERASE_II_PROMOTER_IN_RESPONSE_TO_STRESS
0.228664	GO_POSITIVE_REGULATION_OF_TRANSCRIPTION_FROM_RNA_POLYMERASE_II_PROMOTER_INVOLVED_IN_CELLULAR_RESPONSE_TO_CHEMICAL_STIMULUS
0.228664	GO_PYRIMIDINE_RIBONUCLEOTIDE_METABOLIC_PROCESS
0.228664	GO_REGULATION_OF_MACROPHAGE_DERIVED_FOAM_CELL_DIFFERENTIATION
0.228664	GO_SARCOMERE_ORGANIZATION
0.228664	GO_VASODILATION
0.228664	GO_ZINC_II_ION_TRANSPORT
0.224131	GO_RENAL_SYSTEM_PROCESS
0.224131	GO_REGULATION_OF_INTRINSIC_APOPTOTIC_SIGNALING_PATHWAY
0.224131	GO_AMIDE_TRANSPORT
0.224131	GO_REGULATION_OF_DNA_BIOSYNTHETIC_PROCESS
0.224131	GO_CELLULAR_RESPONSE_TO_AMINO_ACID_STARVATION
0.224131	GO_DNA_DEPENDENT_DNA_REPLICATION_MAINTENANCE_OF_FIDELITY
0.224131	GO_ESTABLISHMENT_OR_MAINTENANCE_OF_EPITHELIAL_CELL_APICAL_BASAL_POLARITY
0.224131	GO_GLUCAN_BIOSYNTHETIC_PROCESS
0.224131	GO_INTESTINAL_ABSORPTION
0.224131	GO_MUSCLE_ADAPTATION
0.224131	GO_NEGATIVE_REGULATION_OF_CYTOKINE_BIOSYNTHETIC_PROCESS
0.224131	GO_NEGATIVE_REGULATION_OF_EXOCYTOSIS
0.224131	GO_NEGATIVE_REGULATION_OF_SIGNAL_TRANSDUCTION_BY_P53_CLASS_MEDIATOR
0.224131	GO_PIGMENT_GRANULE_LOCALIZATION
0.224131	GO_POSITIVE_REGULATION_OF_PEPTIDYL_THREONINE_PHOSPHORYLATION
0.224131	GO_REGULATION_OF_DNA_DAMAGE_RESPONSE_SIGNAL_TRANSDUCTION_BY_P53_CLASS_MEDIATOR
0.224131	GO_REGULATION_OF_HEART_RATE_BY_CARDIAC_CONDUCTION
0.224131	GO_REGULATION_OF_MEMBRANE_REPOLARIZATION
0.224131	GO_SALIVARY_GLAND_DEVELOPMENT
0.224131	GO_THYROID_GLAND_DEVELOPMENT
0.222172	GO_RESPONSE_TO_ACID_CHEMICAL
0.220736	GO_ANAPHASE_PROMOTING_COMPLEX_DEPENDENT_CATABOLIC_PROCESS
0.220736	GO_REGULATION_OF_DNA_BINDING
0.220736	GO_REGULATION_OF_BODY_FLUID_LEVELS
0.220736	GO_RESPONSE_TO_HEAT
0.220736	GO_STRIATED_MUSCLE_CONTRACTION
0.220736	GO_CELL_FATE_COMMITMENT
0.220736	GO_LIPID_STORAGE
0.220736	GO_MACROMOLECULAR_COMPLEX_REMODELING
0.220736	GO_MORPHOGENESIS_OF_A_POLARIZED_EPITHELIUM
0.220736	GO_NEGATIVE_REGULATION_OF_INTRINSIC_APOPTOTIC_SIGNALING_PATHWAY_IN_RESPONSE_TO_DNA_DAMAGE
0.220736	GO_POSITIVE_REGULATION_OF_CELL_CYCLE_G1_S_PHASE_TRANSITION
0.220736	GO_POST_TRANSLATIONAL_PROTEIN_MODIFICATION
0.220736	GO_PROTEIN_DEALKYLATION
0.220736	GO_PROTEIN_IMPORT_INTO_NUCLEUS_TRANSLOCATION
0.220736	GO_PROTEIN_LOCALIZATION_TO_CILIUM
0.220736	GO_REGULATION_OF_ENDOTHELIAL_CELL_DIFFERENTIATION
0.220736	GO_REGULATION_OF_HISTONE_H3_K4_METHYLATION
0.220736	GO_REGULATION_OF_VACUOLAR_TRANSPORT
0.220736	GO_RIBONUCLEOTIDE_CATABOLIC_PROCESS
0.220736	GO_STEM_CELL_DIVISION
0.215841	GO_REGULATION_OF_CELLULAR_RESPONSE_TO_HEAT
0.214815	GO_POSITIVE_REGULATION_OF_PEPTIDASE_ACTIVITY
0.214815	GO_REGULATION_OF_CELL_SUBSTRATE_ADHESION
0.214815	GO_CARDIAC_MUSCLE_CELL_ACTION_POTENTIAL
0.214815	GO_CELL_FATE_DETERMINATION
0.214815	GO_COCHLEA_DEVELOPMENT
0.214815	GO_CRANIAL_NERVE_DEVELOPMENT
0.214815	GO_DENDRITE_MORPHOGENESIS
0.214815	GO_GOLGI_TO_PLASMA_MEMBRANE_PROTEIN_TRANSPORT
0.214815	GO_POSITIVE_REGULATION_OF_CYTOKINE_PRODUCTION_INVOLVED_IN_IMMUNE_RESPONSE
0.214815	GO_POSITIVE_REGULATION_OF_POTASSIUM_ION_TRANSPORT
0.214815	GO_REGULATION_OF_ENDOPLASMIC_RETICULUM_STRESS_INDUCED_INTRINSIC_APOPTOTIC_SIGNALING_PATHWAY
0.214815	GO_REGULATION_OF_T_CELL_APOPTOTIC_PROCESS
0.214815	GO_REGULATION_OF_TRANSCRIPTION_REGULATORY_REGION_DNA_BINDING
0.214815	GO_REGULATION_OF_VIRAL_ENTRY_INTO_HOST_CELL
0.214815	GO_SUPEROXIDE_METABOLIC_PROCESS
0.210221	GO_FATTY_ACID_DERIVATIVE_METABOLIC_PROCESS
0.210221	GO_MYELOID_LEUKOCYTE_DIFFERENTIATION
0.208267	GO_REGULATION_OF_I_KAPPAB_KINASE_NF_KAPPAB_SIGNALING
0.208267	GO_EAR_MORPHOGENESIS
0.208267	GO_ENDOCRINE_SYSTEM_DEVELOPMENT
0.208267	GO_CELLULAR_RESPONSE_TO_VASCULAR_ENDOTHELIAL_GROWTH_FACTOR_STIMULUS
0.208267	GO_INNER_EAR_RECEPTOR_CELL_DEVELOPMENT
0.208267	GO_PHOTORECEPTOR_CELL_MAINTENANCE
0.208267	GO_POSITIVE_REGULATION_OF_EPIDERMIS_DEVELOPMENT
0.208267	GO_POSITIVE_REGULATION_OF_TOR_SIGNALING
0.208267	GO_PROSTATE_GLAND_DEVELOPMENT
0.208267	GO_REGULATION_OF_ERAD_PATHWAY
0.208267	GO_REGULATION_OF_MAST_CELL_ACTIVATION_INVOLVED_IN_IMMUNE_RESPONSE
0.208267	GO_REGULATION_OF_MRNA_CATABOLIC_PROCESS
0.207778	GO_SENSORY_ORGAN_DEVELOPMENT
0.207201	GO_ORGANIC_HYDROXY_COMPOUND_BIOSYNTHETIC_PROCESS
0.203795	GO_NEGATIVE_REGULATION_OF_INTRINSIC_APOPTOTIC_SIGNALING_PATHWAY
0.202409	GO_REGULATION_OF_RESPONSE_TO_WOUNDING
0.199379	GO_NEGATIVE_REGULATION_OF_PROTEIN_SECRETION
0.199379	GO_REGULATION_OF_LIPID_TRANSPORT
0.199379	GO_ACYLGLYCEROL_HOMEOSTASIS
0.199379	GO_NEUTRAL_LIPID_BIOSYNTHETIC_PROCESS
0.199379	GO_SKELETAL_MUSCLE_CONTRACTION
0.197565	GO_RESPONSE_TO_TOXIC_SUBSTANCE
0.19571	GO_CELL_RECOGNITION
0.19571	GO_CELLULAR_AMINO_ACID_BIOSYNTHETIC_PROCESS
0.19571	GO_POSITIVE_REGULATION_OF_CELL_DEVELOPMENT
0.19571	GO_RESPONSE_TO_KETONE
0.19571	GO_COLLAGEN_FIBRIL_ORGANIZATION
0.19571	GO_ESTABLISHMENT_OR_MAINTENANCE_OF_BIPOLAR_CELL_POLARITY
0.19571	GO_MAINTENANCE_OF_PROTEIN_LOCALIZATION_IN_ORGANELLE
0.19571	GO_MATURATION_OF_5_8S_RRNA
0.19571	GO_POSITIVE_REGULATION_OF_CELL_KILLING
0.19571	GO_POSITIVE_REGULATION_OF_REPRODUCTIVE_PROCESS
0.19571	GO_POSITIVE_REGULATION_OF_SYNAPSE_ASSEMBLY
0.19571	GO_POSITIVE_REGULATION_OF_TELOMERE_MAINTENANCE_VIA_TELOMERE_LENGTHENING
0.19571	GO_REGULATION_OF_HEMATOPOIETIC_PROGENITOR_CELL_DIFFERENTIATION
0.19571	GO_REGULATION_OF_PEPTIDYL_THREONINE_PHOSPHORYLATION
0.19571	GO_VITAMIN_TRANSPORT
0.19571	GO_NEGATIVE_REGULATION_OF_ION_TRANSPORT
0.19571	GO_RESPONSE_TO_CAMP
0.194962	GO_NEGATIVE_REGULATION_OF_SECRETION
0.191094	GO_FAT_CELL_DIFFERENTIATION
0.191094	GO_MAINTENANCE_OF_LOCATION_IN_CELL
0.191094	GO_POSITIVE_REGULATION_OF_PROTEASOMAL_PROTEIN_CATABOLIC_PROCESS
0.191094	GO_DENDRITIC_CELL_DIFFERENTIATION
0.191094	GO_ESTABLISHMENT_OF_PROTEIN_LOCALIZATION_TO_VACUOLE
0.191094	GO_INTRINSIC_APOPTOTIC_SIGNALING_PATHWAY_IN_RESPONSE_TO_ENDOPLASMIC_RETICULUM_STRESS
0.191094	GO_LEUKOCYTE_MEDIATED_CYTOTOXICITY
0.191094	GO_NEGATIVE_REGULATION_OF_HISTONE_MODIFICATION
0.191094	GO_NEGATIVE_REGULATION_OF_INTERLEUKIN_6_PRODUCTION
0.191094	GO_NEGATIVE_REGULATION_OF_RESPONSE_TO_EXTRACELLULAR_STIMULUS
0.191094	GO_REGULATION_OF_CHONDROCYTE_DIFFERENTIATION
0.191094	GO_REGULATION_OF_VIRAL_RELEASE_FROM_HOST_CELL
0.191094	GO_SPERM_MOTILITY
0.190734	GO_REGULATION_OF_EMBRYONIC_DEVELOPMENT
0.190734	GO_REGULATION_OF_REPRODUCTIVE_PROCESS
0.187553	GO_AUTOPHAGY
0.183706	GO_AGING
0.183706	GO_CELLULAR_RESPONSE_TO_ABIOTIC_STIMULUS
0.183706	GO_GLOBAL_GENOME_NUCLEOTIDE_EXCISION_REPAIR
0.183706	GO_POSITIVE_REGULATION_OF_NEURAL_PRECURSOR_CELL_PROLIFERATION
0.183706	GO_REGULATION_OF_ACTIVATED_T_CELL_PROLIFERATION
0.183706	GO_REGULATION_OF_PROTEIN_ACTIVATION_CASCADE
0.182266	GO_NEGATIVE_REGULATION_OF_RESPONSE_TO_EXTERNAL_STIMULUS
0.182266	GO_UNSATURATED_FATTY_ACID_METABOLIC_PROCESS
0.17952	GO_NEGATIVE_REGULATION_OF_TRANSPORT
0.177272	GO_TRANSITION_METAL_ION_TRANSPORT
0.177272	GO_CARDIAC_SEPTUM_MORPHOGENESIS
0.177272	GO_REGULATION_OF_INTRINSIC_APOPTOTIC_SIGNALING_PATHWAY_IN_RESPONSE_TO_DNA_DAMAGE
0.177272	GO_REGULATION_OF_TRIGLYCERIDE_METABOLIC_PROCESS
0.177272	GO_RESPONSE_TO_IRON_ION
0.177272	GO_T_CELL_PROLIFERATION
0.177272	GO_LYMPHOCYTE_DIFFERENTIATION
0.175204	GO_FOREBRAIN_DEVELOPMENT
0.174746	GO_MONOCARBOXYLIC_ACID_TRANSPORT
0.171328	GO_RNA_3_END_PROCESSING
0.171328	GO_ANDROGEN_RECEPTOR_SIGNALING_PATHWAY
0.171328	GO_AORTA_DEVELOPMENT
0.171328	GO_ERBB2_SIGNALING_PATHWAY
0.171328	GO_EXOCRINE_SYSTEM_DEVELOPMENT
0.171328	GO_REGULATION_OF_ERYTHROCYTE_DIFFERENTIATION
0.171328	GO_REGULATION_OF_MAST_CELL_ACTIVATION
0.171328	GO_RESPONSE_TO_FUNGUS
0.170404	GO_REGULATION_OF_SYSTEM_PROCESS
0.168135	GO_NEGATIVE_REGULATION_OF_CYTOPLASMIC_TRANSPORT
0.168135	GO_PATTERN_RECOGNITION_RECEPTOR_SIGNALING_PATHWAY
0.167826	GO_CYTOKINE_PRODUCTION
0.167826	GO_NOTCH_SIGNALING_PATHWAY
0.167826	GO_AXONEME_ASSEMBLY
0.167826	GO_BICARBONATE_TRANSPORT
0.167826	GO_EPITHELIAL_CELL_MORPHOGENESIS
0.167826	GO_LUNG_MORPHOGENESIS
0.167826	GO_NEGATIVE_REGULATION_OF_DNA_BINDING
0.167826	GO_NEGATIVE_REGULATION_OF_TRANSCRIPTION_FACTOR_IMPORT_INTO_NUCLEUS
0.167826	GO_RESPONSE_TO_ELECTRICAL_STIMULUS
0.167826	GO_SMOOTH_MUSCLE_CONTRACTION
0.167826	GO_SPROUTING_ANGIOGENESIS
0.167587	GO_POSITIVE_REGULATION_OF_APOPTOTIC_SIGNALING_PATHWAY
0.167587	GO_RESPONSE_TO_MECHANICAL_STIMULUS
0.166861	GO_REGULATION_OF_SEQUENCE_SPECIFIC_DNA_BINDING_TRANSCRIPTION_FACTOR_ACTIVITY
0.166346	GO_LEUKOCYTE_MIGRATION
0.166346	GO_POSITIVE_REGULATION_OF_MAPK_CASCADE
0.166346	GO_ACUTE_PHASE_RESPONSE
0.166346	GO_ATP_BIOSYNTHETIC_PROCESS
0.166346	GO_CENTRAL_NERVOUS_SYSTEM_NEURON_DEVELOPMENT
0.166346	GO_CYTOKINE_SECRETION
0.166346	GO_MYELOID_CELL_ACTIVATION_INVOLVED_IN_IMMUNE_RESPONSE
0.166346	GO_NEGATIVE_REGULATION_OF_CALCIUM_ION_TRANSPORT
0.166346	GO_PROTEIN_KINASE_B_SIGNALING
0.166346	GO_REGULATION_OF_DOUBLE_STRAND_BREAK_REPAIR
0.166346	GO_SPLEEN_DEVELOPMENT
0.166346	GO_TRNA_TRANSPORT
0.166346	GO_CARBOHYDRATE_CATABOLIC_PROCESS
0.166346	GO_MUSCLE_CELL_DEVELOPMENT
0.166346	GO_REGULATION_OF_ADAPTIVE_IMMUNE_RESPONSE
0.166346	GO_RESPONSE_TO_HYDROGEN_PEROXIDE
0.166346	GO_T_CELL_DIFFERENTIATION
0.164208	GO_SENSORY_ORGAN_MORPHOGENESIS
0.164208	GO_ORGANIC_ANION_TRANSPORT
0.164208	GO_CELLULAR_RESPONSE_TO_CALCIUM_ION
0.164208	GO_MECHANORECEPTOR_DIFFERENTIATION
0.164208	GO_MULTICELLULAR_ORGANISMAL_MOVEMENT
0.164208	GO_NEGATIVE_REGULATION_OF_ENDOCYTOSIS
0.164208	GO_NEGATIVE_REGULATION_OF_LEUKOCYTE_APOPTOTIC_PROCESS
0.164208	GO_NEGATIVE_REGULATION_OF_REPRODUCTIVE_PROCESS
0.164208	GO_NEGATIVE_REGULATION_OF_RESPONSE_TO_CYTOKINE_STIMULUS
0.164208	GO_NEGATIVE_REGULATION_OF_RESPONSE_TO_ENDOPLASMIC_RETICULUM_STRESS
0.164208	GO_NEGATIVE_REGULATION_OF_STEM_CELL_DIFFERENTIATION
0.164208	GO_REGULATION_OF_DNA_DEPENDENT_DNA_REPLICATION
0.164208	GO_RESPONSE_TO_AMMONIUM_ION
0.163015	GO_ORGANIC_ACID_BIOSYNTHETIC_PROCESS
0.162839	GO_REGULATION_OF_PROTEIN_UBIQUITINATION_INVOLVED_IN_UBIQUITIN_DEPENDENT_PROTEIN_CATABOLIC_PROCESS
0.162839	GO_COGNITION
0.162474	GO_ORGANELLE_ASSEMBLY
0.162474	GO_NEGATIVE_REGULATION_OF_ESTABLISHMENT_OF_PROTEIN_LOCALIZATION
0.162474	GO_ALCOHOL_METABOLIC_PROCESS
0.162474	GO_ALCOHOL_BIOSYNTHETIC_PROCESS
0.162474	GO_DNA_TEMPLATED_TRANSCRIPTION_TERMINATION
0.162474	GO_RESPONSE_TO_ALKALOID
0.162474	GO_DIGESTIVE_TRACT_MORPHOGENESIS
0.162474	GO_ENDOTHELIAL_CELL_DEVELOPMENT
0.162474	GO_MORPHOGENESIS_OF_AN_EPITHELIAL_SHEET
0.162474	GO_MYOTUBE_DIFFERENTIATION
0.162474	GO_NEGATIVE_REGULATION_OF_CHROMATIN_MODIFICATION
0.162474	GO_REGULATION_OF_ENDOCRINE_PROCESS
0.162474	GO_REGULATION_OF_LEUKOCYTE_DEGRANULATION
0.159874	GO_ION_HOMEOSTASIS
0.159836	GO_RESPONSE_TO_OXIDATIVE_STRESS
0.159836	GO_ARACHIDONIC_ACID_METABOLIC_PROCESS
0.159836	GO_CELL_KILLING
0.159836	GO_CELL_SUBSTRATE_JUNCTION_ASSEMBLY
0.159836	GO_CELLULAR_RESPONSE_TO_CORTICOSTEROID_STIMULUS
0.159836	GO_CYTOPLASMIC_SEQUESTERING_OF_PROTEIN
0.159836	GO_GLOMERULUS_DEVELOPMENT
0.159836	GO_POLYSACCHARIDE_BIOSYNTHETIC_PROCESS
0.159836	GO_POSITIVE_REGULATION_OF_REGULATED_SECRETORY_PATHWAY
0.159836	GO_REGULATION_OF_STEROID_BIOSYNTHETIC_PROCESS
0.159836	GO_REGULATION_OF_STEROL_TRANSPORT
0.159836	GO_THYMUS_DEVELOPMENT
0.159836	GO_REGULATION_OF_TYPE_I_INTERFERON_PRODUCTION
0.159836	GO_RESPONSE_TO_REACTIVE_OXYGEN_SPECIES
0.155961	GO_CARBOHYDRATE_BIOSYNTHETIC_PROCESS
0.155961	GO_REGULATION_OF_PROTEIN_KINASE_B_SIGNALING
0.155278	GO_WOUND_HEALING
0.155278	GO_MYOFIBRIL_ASSEMBLY
0.155278	GO_NEGATIVE_REGULATION_OF_LIPID_BIOSYNTHETIC_PROCESS
0.155278	GO_POSITIVE_REGULATION_OF_DNA_BINDING
0.155278	GO_POSITIVE_REGULATION_OF_INTERLEUKIN_8_PRODUCTION
0.155278	GO_POSITIVE_REGULATION_OF_TELOMERE_MAINTENANCE
0.151332	GO_POSITIVE_REGULATION_OF_MITOTIC_CELL_CYCLE
0.151332	GO_REGULATION_OF_REGULATED_SECRETORY_PATHWAY
0.151332	GO_FATTY_ACID_DERIVATIVE_BIOSYNTHETIC_PROCESS
0.151332	GO_GOLGI_TO_PLASMA_MEMBRANE_TRANSPORT
0.151332	GO_POSITIVE_REGULATION_OF_ALPHA_BETA_T_CELL_ACTIVATION
0.151332	GO_POSITIVE_REGULATION_OF_STEM_CELL_PROLIFERATION
0.151332	GO_RECEPTOR_INTERNALIZATION
0.151332	GO_REGULATION_OF_CARTILAGE_DEVELOPMENT
0.151332	GO_REGULATION_OF_SYNAPSE_ASSEMBLY
0.151332	GO_VENTRICULAR_SEPTUM_DEVELOPMENT
0.15078	GO_MORPHOGENESIS_OF_AN_EPITHELIUM
0.150094	GO_MUSCLE_CELL_DIFFERENTIATION
0.150094	GO_AMINE_METABOLIC_PROCESS
0.150094	GO_MALE_SEX_DIFFERENTIATION
0.14872	GO_SMALL_MOLECULE_BIOSYNTHETIC_PROCESS
0.14872	GO_MEMBRANE_BUDDING
0.14872	GO_EPITHELIAL_TO_MESENCHYMAL_TRANSITION
0.14872	GO_POSITIVE_REGULATION_OF_REACTIVE_OXYGEN_SPECIES_BIOSYNTHETIC_PROCESS
0.14872	GO_PROTEIN_LOCALIZATION_TO_VACUOLE
0.14872	GO_REGULATION_OF_INTERFERON_BETA_PRODUCTION
0.14872	GO_REGULATION_OF_NEURONAL_SYNAPTIC_PLASTICITY
0.14872	GO_EXTRACELLULAR_STRUCTURE_ORGANIZATION
0.14872	GO_MACROAUTOPHAGY
0.14872	GO_REGULATION_OF_CELLULAR_PROTEIN_CATABOLIC_PROCESS
0.145548	GO_CELLULAR_PIGMENTATION
0.145548	GO_FATTY_ACYL_COA_METABOLIC_PROCESS
0.145548	GO_METAPHASE_PLATE_CONGRESSION
0.145548	GO_MULTICELLULAR_ORGANISMAL_WATER_HOMEOSTASIS
0.145548	GO_PROTEIN_K48_LINKED_UBIQUITINATION
0.145548	GO_PYRIMIDINE_NUCLEOTIDE_METABOLIC_PROCESS
0.145548	GO_REGULATION_OF_LYMPHOCYTE_APOPTOTIC_PROCESS
0.145548	GO_SERINE_FAMILY_AMINO_ACID_METABOLIC_PROCESS
0.145548	GO_SOMITOGENESIS
0.144744	GO_TRNA_PROCESSING
0.141325	GO_NEGATIVE_REGULATION_OF_CELL_ADHESION
0.14091	GO_POSITIVE_REGULATION_OF_STRESS_ACTIVATED_PROTEIN_KINASE_SIGNALING_CASCADE
0.140885	GO_ORGANIC_CYCLIC_COMPOUND_CATABOLIC_PROCESS
0.140885	GO_POSITIVE_REGULATION_OF_MRNA_METABOLIC_PROCESS
0.140885	GO_REGULATION_OF_POTASSIUM_ION_TRANSMEMBRANE_TRANSPORT
0.140885	GO_REGULATION_OF_TELOMERE_MAINTENANCE_VIA_TELOMERE_LENGTHENING
0.140441	GO_POSITIVE_REGULATION_OF_GROWTH
0.13874	GO_POSITIVE_REGULATION_OF_NF_KAPPAB_TRANSCRIPTION_FACTOR_ACTIVITY
0.13874	GO_PROTEIN_SUMOYLATION
0.13874	GO_REGULATION_OF_RESPONSE_TO_CYTOKINE_STIMULUS
0.13874	GO_RNA_PHOSPHODIESTER_BOND_HYDROLYSIS
0.13874	GO_TRANSLATIONAL_ELONGATION
0.13874	GO_CELLULAR_CARBOHYDRATE_BIOSYNTHETIC_PROCESS
0.13874	GO_DIGESTIVE_SYSTEM_PROCESS
0.13874	GO_NERVE_DEVELOPMENT
0.13874	GO_PANCREAS_DEVELOPMENT
0.13874	GO_POSITIVE_REGULATION_OF_LIPID_TRANSPORT
0.13874	GO_PROTEOGLYCAN_BIOSYNTHETIC_PROCESS
0.13874	GO_REGULATED_EXOCYTOSIS
0.136693	GO_HEPATICOBILIARY_SYSTEM_DEVELOPMENT
0.136693	GO_NEGATIVE_REGULATION_OF_SEQUENCE_SPECIFIC_DNA_BINDING_TRANSCRIPTION_FACTOR_ACTIVITY
0.136693	GO_NUCLEAR_IMPORT
0.136693	GO_RIBONUCLEOPROTEIN_COMPLEX_LOCALIZATION
0.136506	GO_PROTEASOMAL_PROTEIN_CATABOLIC_PROCESS
0.136308	GO_NEGATIVE_REGULATION_OF_CATION_TRANSMEMBRANE_TRANSPORT
0.136308	GO_POSITIVE_REGULATION_OF_PHOSPHATIDYLINOSITOL_3_KINASE_SIGNALING
0.136308	GO_REGULATION_OF_NITRIC_OXIDE_BIOSYNTHETIC_PROCESS
0.136308	GO_RESPONSE_TO_ANTIBIOTIC
0.136308	GO_RHO_PROTEIN_SIGNAL_TRANSDUCTION
0.135382	GO_LIPOPROTEIN_METABOLIC_PROCESS
0.134729	GO_NUCLEOBASE_CONTAINING_SMALL_MOLECULE_METABOLIC_PROCESS
0.13405	GO_AMEBOIDAL_TYPE_CELL_MIGRATION
0.13405	GO_POSITIVE_REGULATION_OF_DEVELOPMENTAL_GROWTH
0.13405	GO_REGULATION_OF_WNT_SIGNALING_PATHWAY
0.13405	GO_CELLULAR_RESPONSE_TO_RETINOIC_ACID
0.13405	GO_ENDOTHELIAL_CELL_MIGRATION
0.13405	GO_MONOSACCHARIDE_BIOSYNTHETIC_PROCESS
0.13405	GO_NEGATIVE_REGULATION_OF_AXONOGENESIS
0.13405	GO_REGULATION_OF_HISTONE_METHYLATION
0.13405	GO_RESPONSE_TO_GAMMA_RADIATION
0.131561	GO_PLACENTA_DEVELOPMENT
0.130187	GO_APOPTOTIC_SIGNALING_PATHWAY
0.130187	GO_NITROGEN_COMPOUND_TRANSPORT
0.130187	GO_DENDRITE_DEVELOPMENT
0.130187	GO_MEMBRANE_DISASSEMBLY
0.130187	GO_POSITIVE_REGULATION_OF_INTRINSIC_APOPTOTIC_SIGNALING_PATHWAY
0.130187	GO_RIBOSOMAL_LARGE_SUBUNIT_BIOGENESIS
0.125188	GO_CELLULAR_RESPONSE_TO_IONIZING_RADIATION
0.125188	GO_EMBRYONIC_HEART_TUBE_MORPHOGENESIS
0.125188	GO_MUSCLE_ORGAN_MORPHOGENESIS
0.125188	GO_NEGATIVE_REGULATION_OF_RESPONSE_TO_DNA_DAMAGE_STIMULUS
0.123799	GO_RESPONSE_TO_TEMPERATURE_STIMULUS
0.123427	GO_REGULATION_OF_ORGAN_MORPHOGENESIS
0.121696	GO_REGULATION_OF_AXONOGENESIS
0.121696	GO_REGULATION_OF_EPIDERMIS_DEVELOPMENT
0.121696	GO_RIBONUCLEOSIDE_TRIPHOSPHATE_BIOSYNTHETIC_PROCESS
0.121696	GO_UNSATURATED_FATTY_ACID_BIOSYNTHETIC_PROCESS
0.121696	GO_WATER_HOMEOSTASIS
0.119669	GO_REGULATION_OF_PROTEIN_STABILITY
0.116192	GO_IRON_ION_TRANSPORT
0.113043	GO_GLUCAN_METABOLIC_PROCESS
0.113043	GO_POSITIVE_REGULATION_OF_JUN_KINASE_ACTIVITY
0.113043	GO_REGULATION_OF_DNA_RECOMBINATION
0.113043	GO_REGULATION_OF_INTERLEUKIN_8_PRODUCTION
0.113043	GO_REGULATION_OF_VESICLE_FUSION
0.113043	GO_RETINA_HOMEOSTASIS
0.113043	GO_SOMATIC_STEM_CELL_POPULATION_MAINTENANCE
0.11139	GO_PROTEIN_UBIQUITINATION_INVOLVED_IN_UBIQUITIN_DEPENDENT_PROTEIN_CATABOLIC_PROCESS
0.11139	GO_STRIATED_MUSCLE_CELL_DIFFERENTIATION
0.108893	GO_CALCIUM_ION_IMPORT
0.108893	GO_POSITIVE_REGULATION_OF_AXONOGENESIS
0.108893	GO_CELLULAR_CARBOHYDRATE_METABOLIC_PROCESS
0.107946	GO_REGULATION_OF_CANONICAL_WNT_SIGNALING_PATHWAY
0.107946	GO_REGULATION_OF_HOMEOSTATIC_PROCESS
0.107946	GO_REGULATION_OF_PROTEIN_CATABOLIC_PROCESS
0.106767	GO_ACTIN_MEDIATED_CELL_CONTRACTION
0.106767	GO_PEPTIDYL_PROLINE_MODIFICATION
0.106767	GO_PHOSPHATIDYLCHOLINE_METABOLIC_PROCESS
0.106767	GO_POSITIVE_REGULATION_OF_LIPASE_ACTIVITY
0.106767	GO_RESPONSE_TO_OSMOTIC_STRESS
0.106048	GO_CELLULAR_RESPONSE_TO_LIPID
0.105767	GO_POSITIVE_REGULATION_OF_CHROMOSOME_ORGANIZATION
0.105332	GO_DNA_REPLICATION
0.105332	GO_PROTEIN_FOLDING
0.105332	GO_CHROMOSOME_LOCALIZATION
0.105332	GO_KIDNEY_MORPHOGENESIS
0.105332	GO_MONOSACCHARIDE_CATABOLIC_PROCESS
0.105332	GO_PHOSPHOLIPID_TRANSPORT
0.105332	GO_POSITIVE_REGULATION_OF_LYMPHOCYTE_MEDIATED_IMMUNITY
0.105332	GO_SOMITE_DEVELOPMENT
0.105268	GO_PROTEIN_CATABOLIC_PROCESS
0.105268	GO_DEFENSE_RESPONSE_TO_BACTERIUM
0.105268	GO_NEURON_PROJECTION_GUIDANCE
0.105268	GO_REGULATION_OF_DNA_REPLICATION
0.105268	GO_REGULATION_OF_RNA_STABILITY
0.105268	GO_SENSORY_PERCEPTION_OF_LIGHT_STIMULUS
0.105268	GO_ENDOTHELIAL_CELL_DIFFERENTIATION
0.105268	GO_METANEPHROS_DEVELOPMENT
0.105268	GO_MICROTUBULE_BUNDLE_FORMATION
0.105268	GO_PALATE_DEVELOPMENT
0.105268	GO_REGULATION_OF_REACTIVE_OXYGEN_SPECIES_BIOSYNTHETIC_PROCESS
0.105268	GO_REGULATION_OF_TELOMERE_MAINTENANCE
0.105268	GO_RESPONSE_TO_TYPE_I_INTERFERON
0.104753	GO_REGULATION_OF_PROTEASOMAL_UBIQUITIN_DEPENDENT_PROTEIN_CATABOLIC_PROCESS
0.104753	GO_REGULATION_OF_RESPONSE_TO_DNA_DAMAGE_STIMULUS
0.104455	GO_RESPONSE_TO_IONIZING_RADIATION
0.104455	GO_EMBRYONIC_HEART_TUBE_DEVELOPMENT
0.104455	GO_HIPPOCAMPUS_DEVELOPMENT
0.104455	GO_MACROMOLECULE_DEACYLATION
0.104455	GO_NEGATIVE_REGULATION_OF_NF_KAPPAB_TRANSCRIPTION_FACTOR_ACTIVITY
0.104455	GO_POSITIVE_REGULATION_OF_RESPONSE_TO_DNA_DAMAGE_STIMULUS
0.104455	GO_REGULATION_OF_POTASSIUM_ION_TRANSPORT
0.104455	GO_RIBONUCLEOSIDE_DIPHOSPHATE_METABOLIC_PROCESS
0.104455	GO_RNA_PHOSPHODIESTER_BOND_HYDROLYSIS_ENDONUCLEOLYTIC
0.102009	GO_RESPONSE_TO_PURINE_CONTAINING_COMPOUND
0.100442	GO_NEGATIVE_REGULATION_OF_NUCLEOCYTOPLASMIC_TRANSPORT
0.100442	GO_PURINE_NUCLEOSIDE_MONOPHOSPHATE_BIOSYNTHETIC_PROCESS
0.100284	GO_PROTEIN_IMPORT
0.100284	GO_REGULATION_OF_JNK_CASCADE
0.0997092	GO_ENERGY_RESERVE_METABOLIC_PROCESS
0.0997092	GO_INTRACELLULAR_STEROID_HORMONE_RECEPTOR_SIGNALING_PATHWAY
0.0997092	GO_IRON_ION_HOMEOSTASIS
0.0997092	GO_MULTICELLULAR_ORGANISMAL_MACROMOLECULE_METABOLIC_PROCESS
0.0997092	GO_POSITIVE_REGULATION_OF_CELL_CYCLE_PHASE_TRANSITION
0.0997092	GO_PROTEOGLYCAN_METABOLIC_PROCESS
0.0997092	GO_REGULATION_OF_TOR_SIGNALING
0.0997092	GO_TRNA_MODIFICATION
0.0997092	GO_CELLULAR_COMPONENT_ASSEMBLY_INVOLVED_IN_MORPHOGENESIS
0.0984859	GO_WNT_SIGNALING_PATHWAY
0.096901	GO_CARDIAC_CONDUCTION
0.096901	GO_NEGATIVE_REGULATION_OF_DEVELOPMENTAL_GROWTH
0.096901	GO_NEGATIVE_REGULATION_OF_TRANSFORMING_GROWTH_FACTOR_BETA_RECEPTOR_SIGNALING_PATHWAY
0.096901	GO_POSITIVE_REGULATION_OF_PEPTIDYL_SERINE_PHOSPHORYLATION
0.094477	GO_ACUTE_INFLAMMATORY_RESPONSE
0.094477	GO_MULTICELLULAR_ORGANISM_GROWTH
0.094477	GO_POSITIVE_REGULATION_OF_MYELOID_CELL_DIFFERENTIATION
0.094477	GO_REGULATION_OF_HEART_RATE
0.094477	GO_REGULATION_OF_STEM_CELL_PROLIFERATION
0.094477	GO_SEGMENTATION
0.0937685	GO_ANTERIOR_POSTERIOR_PATTERN_SPECIFICATION
0.0937685	GO_NEGATIVE_REGULATION_OF_CANONICAL_WNT_SIGNALING_PATHWAY
0.0937685	GO_ARTERY_DEVELOPMENT
0.0937685	GO_CELLULAR_RESPONSE_TO_CARBOHYDRATE_STIMULUS
0.0937685	GO_CELLULAR_RESPONSE_TO_UV
0.0937685	GO_ER_ASSOCIATED_UBIQUITIN_DEPENDENT_PROTEIN_CATABOLIC_PROCESS
0.0937685	GO_NEGATIVE_REGULATION_OF_TRANSMEMBRANE_TRANSPORT
0.0937685	GO_NUCLEOSIDE_TRIPHOSPHATE_BIOSYNTHETIC_PROCESS
0.0937685	GO_REGULATION_OF_DNA_TEMPLATED_TRANSCRIPTION_IN_RESPONSE_TO_STRESS
0.0937685	GO_REGULATION_OF_SYNAPSE_ORGANIZATION
0.0937572	GO_NUCLEAR_EXPORT
0.0937572	GO_REGULATION_OF_ANATOMICAL_STRUCTURE_SIZE
0.0915483	GO_CELLULAR_RESPONSE_TO_BIOTIC_STIMULUS
0.0915483	GO_MITOTIC_SPINDLE_ORGANIZATION
0.0915483	GO_NUCLEOSIDE_PHOSPHATE_CATABOLIC_PROCESS
0.0915483	GO_PIGMENTATION
0.087441	GO_HEART_PROCESS
0.0865006	GO_UROGENITAL_SYSTEM_DEVELOPMENT
0.0865006	GO_REPRODUCTIVE_SYSTEM_DEVELOPMENT
0.0862205	GO_ANION_TRANSPORT
0.0862205	GO_CARDIAC_SEPTUM_DEVELOPMENT
0.0862205	GO_FIBROBLAST_GROWTH_FACTOR_RECEPTOR_SIGNALING_PATHWAY
0.0862205	GO_POSITIVE_REGULATION_OF_AUTOPHAGY
0.0862205	GO_REGULATION_OF_CALCIUM_ION_DEPENDENT_EXOCYTOSIS
0.0862205	GO_REGULATION_OF_JUN_KINASE_ACTIVITY
0.0858616	GO_DEVELOPMENT_OF_PRIMARY_SEXUAL_CHARACTERISTICS
0.0858616	GO_MONOCARBOXYLIC_ACID_BIOSYNTHETIC_PROCESS
0.0858616	GO_REGULATION_OF_CARBOHYDRATE_METABOLIC_PROCESS
0.0858616	GO_TELENCEPHALON_DEVELOPMENT
0.0846901	GO_CAMERA_TYPE_EYE_MORPHOGENESIS
0.0846901	GO_LIMBIC_SYSTEM_DEVELOPMENT
0.0846901	GO_POSITIVE_REGULATION_OF_DNA_REPLICATION
0.0843072	GO_RESPONSE_TO_WOUNDING
0.0820713	GO_ACTOMYOSIN_STRUCTURE_ORGANIZATION
0.0820713	GO_ERBB_SIGNALING_PATHWAY
0.0820713	GO_LONG_CHAIN_FATTY_ACID_METABOLIC_PROCESS
0.0816913	GO_RESPONSE_TO_STEROID_HORMONE
0.0809458	GO_REGULATION_OF_HEART_CONTRACTION
0.0809338	GO_ACTIVATION_OF_PROTEIN_KINASE_ACTIVITY
0.0809338	GO_MULTICELLULAR_ORGANISM_METABOLIC_PROCESS
0.0809338	GO_POSITIVE_REGULATION_OF_LEUKOCYTE_MEDIATED_IMMUNITY
0.0809338	GO_RECEPTOR_METABOLIC_PROCESS
0.0809338	GO_REGULATION_OF_DNA_REPAIR
0.0809338	GO_POSITIVE_REGULATION_OF_DNA_METABOLIC_PROCESS
0.0809338	GO_REGULATION_OF_RESPONSE_TO_EXTRACELLULAR_STIMULUS
0.0798239	GO_VACUOLAR_TRANSPORT
0.0798239	GO_POLYSACCHARIDE_METABOLIC_PROCESS
0.0798239	GO_POSITIVE_REGULATION_OF_LEUKOCYTE_CHEMOTAXIS
0.0798239	GO_REGULATION_OF_LIPASE_ACTIVITY
0.0798239	GO_RETROGRADE_TRANSPORT_ENDOSOME_TO_GOLGI
0.0798239	GO_THIOESTER_METABOLIC_PROCESS
0.0749925	GO_REGULATION_OF_LIPID_METABOLIC_PROCESS
0.0748089	GO_EMBRYONIC_ORGAN_DEVELOPMENT
0.0748089	GO_CELLULAR_COMPONENT_DISASSEMBLY
0.0748089	GO_CELLULAR_RESPONSE_TO_LIGHT_STIMULUS
0.0748089	GO_ENDOTHELIUM_DEVELOPMENT
0.0748089	GO_NEGATIVE_REGULATION_OF_LIPID_METABOLIC_PROCESS
0.0748089	GO_POSITIVE_REGULATION_OF_CATION_TRANSMEMBRANE_TRANSPORT
0.0737413	GO_POSITIVE_REGULATION_OF_PROTEIN_SERINE_THREONINE_KINASE_ACTIVITY
0.0737413	GO_ALPHA_AMINO_ACID_BIOSYNTHETIC_PROCESS
0.0737413	GO_CARDIAC_CHAMBER_MORPHOGENESIS
0.0737413	GO_EPHRIN_RECEPTOR_SIGNALING_PATHWAY
0.0737413	GO_ETHANOLAMINE_CONTAINING_COMPOUND_METABOLIC_PROCESS
0.0737413	GO_POSITIVE_REGULATION_OF_CHROMATIN_MODIFICATION
0.0737413	GO_MUSCLE_STRUCTURE_DEVELOPMENT
0.072311	GO_SECRETION_BY_CELL
0.072311	GO_REGULATION_OF_CALCIUM_ION_TRANSPORT
0.072311	GO_VACUOLE_ORGANIZATION
0.072311	GO_CEREBRAL_CORTEX_DEVELOPMENT
0.072311	GO_RECOMBINATIONAL_REPAIR
0.072311	GO_ANGIOGENESIS
0.072311	GO_REGULATION_OF_INFLAMMATORY_RESPONSE
0.0723	GO_POSITIVE_REGULATION_OF_KINASE_ACTIVITY
0.0699881	GO_DEVELOPMENTAL_GROWTH_INVOLVED_IN_MORPHOGENESIS
0.0683593	GO_CELLULAR_RESPONSE_TO_STEROID_HORMONE_STIMULUS
0.0683593	GO_CARDIAC_VENTRICLE_DEVELOPMENT
0.0683593	GO_NUCLEOSIDE_MONOPHOSPHATE_BIOSYNTHETIC_PROCESS
0.0683593	GO_REGULATION_OF_CYTOKINE_BIOSYNTHETIC_PROCESS
0.0683593	GO_TISSUE_MORPHOGENESIS
0.0676273	GO_MYELOID_CELL_DIFFERENTIATION
0.0676273	GO_REGULATION_OF_METAL_ION_TRANSPORT
0.0676273	GO_SINGLE_ORGANISM_BEHAVIOR
0.0676273	GO_NEGATIVE_REGULATION_OF_INTRACELLULAR_PROTEIN_TRANSPORT
0.0676273	GO_NUCLEOSIDE_DIPHOSPHATE_METABOLIC_PROCESS
0.0676273	GO_ORGAN_REGENERATION
0.0676273	GO_REGULATION_OF_CARBOHYDRATE_BIOSYNTHETIC_PROCESS
0.0671831	GO_REGULATION_OF_PROTEASOMAL_PROTEIN_CATABOLIC_PROCESS
0.0671831	GO_REGULATION_OF_STRESS_ACTIVATED_PROTEIN_KINASE_SIGNALING_CASCADE
0.0656307	GO_ADULT_BEHAVIOR
0.0656307	GO_NEGATIVE_REGULATION_OF_WNT_SIGNALING_PATHWAY
0.0644041	GO_HEMATOPOIETIC_PROGENITOR_CELL_DIFFERENTIATION
0.0644041	GO_NEGATIVE_REGULATION_OF_CYSTEINE_TYPE_ENDOPEPTIDASE_ACTIVITY
0.0644041	GO_OXIDATIVE_PHOSPHORYLATION
0.0644041	GO_REGULATION_OF_INTERLEUKIN_6_PRODUCTION
0.0644041	GO_REGULATION_OF_TRANSCRIPTION_FACTOR_IMPORT_INTO_NUCLEUS
0.0640009	GO_TUBE_MORPHOGENESIS
0.0634445	GO_RNA_SPLICING_VIA_TRANSESTERIFICATION_REACTIONS
0.0634445	GO_NEGATIVE_REGULATION_OF_TRANSMEMBRANE_RECEPTOR_PROTEIN_SERINE_THREONINE_KINASE_SIGNALING_PATHWAY
0.0634445	GO_NEURAL_TUBE_FORMATION
0.0634445	GO_POST_GOLGI_VESICLE_MEDIATED_TRANSPORT
0.0634445	GO_REGULATION_OF_LEUKOCYTE_CHEMOTAXIS
0.0633688	GO_CILIUM_ORGANIZATION
0.0629097	GO_PROTEIN_LOCALIZATION_TO_ORGANELLE
0.0629097	GO_RNA_LOCALIZATION
0.0629097	GO_NEPHRON_DEVELOPMENT
0.0629097	GO_ORGANOPHOSPHATE_ESTER_TRANSPORT
0.0629097	GO_POLYOL_METABOLIC_PROCESS
0.0629097	GO_SPERMATID_DIFFERENTIATION
0.0616942	GO_RESPONSE_TO_ESTROGEN
0.0616942	GO_LEARNING
0.0616942	GO_NEGATIVE_REGULATION_OF_CELL_MORPHOGENESIS_INVOLVED_IN_DIFFERENTIATION
0.0616942	GO_NEGATIVE_REGULATION_OF_CHROMOSOME_ORGANIZATION
0.0616942	GO_REGULATION_OF_PEPTIDYL_SERINE_PHOSPHORYLATION
0.0613221	GO_TRNA_METABOLIC_PROCESS
0.0579768	GO_REGULATION_OF_ENDOCYTOSIS
0.0579768	GO_ALPHA_AMINO_ACID_CATABOLIC_PROCESS
0.0579768	GO_CENTRAL_NERVOUS_SYSTEM_NEURON_DIFFERENTIATION
0.0579768	GO_ESTABLISHMENT_OF_PROTEIN_LOCALIZATION_TO_PLASMA_MEMBRANE
0.0579768	GO_RESPONSE_TO_RETINOIC_ACID
0.0556482	GO_PROTEIN_HETEROOLIGOMERIZATION
0.0556482	GO_MACROMOLECULAR_COMPLEX_DISASSEMBLY
0.0552167	GO_EXOCYTOSIS
0.0552167	GO_DETECTION_OF_STIMULUS
0.0552167	GO_NUCLEOBASE_CONTAINING_COMPOUND_TRANSPORT
0.0552167	GO_MITOTIC_SISTER_CHROMATID_SEGREGATION
0.0552167	GO_PURINE_NUCLEOSIDE_BIOSYNTHETIC_PROCESS
0.0552167	GO_REGULATION_OF_T_CELL_DIFFERENTIATION
0.0542311	GO_SEX_DIFFERENTIATION
0.0537664	GO_IN_UTERO_EMBRYONIC_DEVELOPMENT
0.0537664	GO_NEGATIVE_REGULATION_OF_EPITHELIAL_CELL_PROLIFERATION
0.0537664	GO_MICROTUBULE_BASED_MOVEMENT
0.0537664	GO_RESPONSE_TO_OXYGEN_LEVELS
0.0537664	GO_ENDOMEMBRANE_SYSTEM_ORGANIZATION
0.0537664	GO_MONOCARBOXYLIC_ACID_METABOLIC_PROCESS
0.0521857	GO_REGULATION_OF_CELL_MORPHOGENESIS
0.0521857	GO_EYE_MORPHOGENESIS
0.0521857	GO_MONOCARBOXYLIC_ACID_CATABOLIC_PROCESS
0.0521857	GO_MULTICELLULAR_ORGANISMAL_SIGNALING
0.0521857	GO_REGULATION_OF_CELLULAR_RESPONSE_TO_TRANSFORMING_GROWTH_FACTOR_BETA_STIMULUS
0.0521857	GO_REGULATION_OF_EPITHELIAL_CELL_DIFFERENTIATION
0.0521857	GO_RESPONSE_TO_FIBROBLAST_GROWTH_FACTOR
0.0516449	GO_DEVELOPMENTAL_PROCESS_INVOLVED_IN_REPRODUCTION
0.0515951	GO_CELLULAR_RESPONSE_TO_REACTIVE_OXYGEN_SPECIES
0.0515951	GO_FERTILIZATION
0.0515951	GO_MAMMARY_GLAND_DEVELOPMENT
0.0515951	GO_MESENCHYMAL_CELL_DIFFERENTIATION
0.0515951	GO_CILIUM_MORPHOGENESIS
0.0500588	GO_POSITIVE_REGULATION_OF_CELL_DEATH
0.049928	GO_REGULATION_OF_STEM_CELL_DIFFERENTIATION
0.0488687	GO_DICARBOXYLIC_ACID_METABOLIC_PROCESS
0.0488687	GO_MONOVALENT_INORGANIC_CATION_HOMEOSTASIS
0.0488687	GO_REGULATION_OF_GLUCOSE_METABOLIC_PROCESS
0.0488687	GO_SPECIFICATION_OF_SYMMETRY
0.0488082	GO_RESPONSE_TO_ALCOHOL
0.0483066	GO_ORGANIC_ACID_CATABOLIC_PROCESS
0.0483066	GO_POSITIVE_REGULATION_OF_INFLAMMATORY_RESPONSE
0.0483066	GO_REGULATION_OF_MAPK_CASCADE
0.0483066	GO_CELLULAR_RESPONSE_TO_ORGANIC_CYCLIC_COMPOUND
0.0483066	GO_REGULATION_OF_PROTEIN_LOCALIZATION_TO_NUCLEUS
0.0483066	GO_CARTILAGE_DEVELOPMENT
0.0483066	GO_POSITIVE_REGULATION_OF_CELL_DIVISION
0.0483066	GO_POSITIVE_REGULATION_OF_CHEMOTAXIS
0.0483066	GO_POSITIVE_REGULATION_OF_LEUKOCYTE_MIGRATION
0.0483066	GO_REGULATION_OF_GLUCOSE_TRANSPORT
0.0483066	GO_TRANSLATIONAL_TERMINATION
0.0483066	GO_CHROMATIN_MODIFICATION
0.0478542	GO_B_CELL_ACTIVATION
0.0478542	GO_DNA_DEPENDENT_DNA_REPLICATION
0.0478542	GO_PROTEIN_MODIFICATION_BY_SMALL_PROTEIN_REMOVAL
0.0478542	GO_EMBRYO_DEVELOPMENT_ENDING_IN_BIRTH_OR_EGG_HATCHING
0.0478542	GO_CELL_MORPHOGENESIS_INVOLVED_IN_DIFFERENTIATION
0.0478542	GO_GLIAL_CELL_DIFFERENTIATION
0.0478542	GO_NEGATIVE_REGULATION_OF_CELLULAR_RESPONSE_TO_GROWTH_FACTOR_STIMULUS
0.0478542	GO_POSITIVE_REGULATION_OF_CELLULAR_AMIDE_METABOLIC_PROCESS
0.0478542	GO_POSITIVE_REGULATION_OF_TRANSMEMBRANE_TRANSPORT
0.0478542	GO_REGULATION_OF_PHOSPHATIDYLINOSITOL_3_KINASE_SIGNALING
0.0478542	GO_STEROID_HORMONE_MEDIATED_SIGNALING_PATHWAY
0.0463531	GO_POSITIVE_REGULATION_OF_ENDOCYTOSIS
0.0463531	GO_REGULATION_OF_ANION_TRANSPORT
0.0463531	GO_OSSIFICATION
0.0463531	GO_REGULATION_OF_PROTEIN_COMPLEX_DISASSEMBLY
0.0461355	GO_CELL_CYCLE_G1_S_PHASE_TRANSITION
0.0461355	GO_FATTY_ACID_BIOSYNTHETIC_PROCESS
0.0461355	GO_CELLULAR_MODIFIED_AMINO_ACID_METABOLIC_PROCESS
0.0461355	GO_ORGANIC_ACID_TRANSPORT
0.0429385	GO_CELLULAR_AMINO_ACID_CATABOLIC_PROCESS
0.0429385	GO_HOMOPHILIC_CELL_ADHESION_VIA_PLASMA_MEMBRANE_ADHESION_MOLECULES
0.0429385	GO_TUBE_FORMATION
0.0418311	GO_BLOOD_VESSEL_MORPHOGENESIS
0.04155	GO_REGULATION_OF_SYNAPTIC_PLASTICITY
0.0412021	GO_VASCULATURE_DEVELOPMENT
0.0412021	GO_NEGATIVE_REGULATION_OF_LOCOMOTION
0.0412021	GO_GLUCOSE_METABOLIC_PROCESS
0.0412021	GO_ORGANOPHOSPHATE_CATABOLIC_PROCESS
0.0412021	GO_MICROTUBULE_BASED_PROCESS
0.0410683	GO_DIVALENT_INORGANIC_CATION_TRANSPORT
0.0410683	GO_MUSCLE_ORGAN_DEVELOPMENT
0.0405978	GO_MAINTENANCE_OF_CELL_NUMBER
0.0405978	GO_POTASSIUM_ION_TRANSPORT
0.0396238	GO_CYTOSKELETON_DEPENDENT_INTRACELLULAR_TRANSPORT
0.0396238	GO_REGULATION_OF_LYMPHOCYTE_DIFFERENTIATION
0.0396238	GO_SECRETION
0.0395309	GO_PATTERN_SPECIFICATION_PROCESS
0.0395309	GO_REGULATION_OF_CELL_CYCLE_PHASE_TRANSITION
0.0387559	GO_PALLIUM_DEVELOPMENT
0.0378857	GO_MORPHOGENESIS_OF_EMBRYONIC_EPITHELIUM
0.0378857	GO_NEGATIVE_REGULATION_OF_CELL_PROJECTION_ORGANIZATION
0.0378857	GO_REGULATION_OF_MRNA_METABOLIC_PROCESS
0.0370482	GO_ALPHA_AMINO_ACID_METABOLIC_PROCESS
0.0370482	GO_POSITIVE_REGULATION_OF_NERVOUS_SYSTEM_DEVELOPMENT
0.0370482	GO_CARDIAC_CHAMBER_DEVELOPMENT
0.0369169	GO_MULTICELLULAR_ORGANISMAL_HOMEOSTASIS
0.0369169	GO_DIGESTIVE_SYSTEM_DEVELOPMENT
0.0369169	GO_POSITIVE_REGULATION_OF_PROTEIN_LOCALIZATION_TO_NUCLEUS
0.0369169	GO_REGULATION_OF_LIPID_BIOSYNTHETIC_PROCESS
0.0369169	GO_STEROL_METABOLIC_PROCESS
0.0364769	GO_CELL_JUNCTION_ASSEMBLY
0.0364769	GO_MEIOTIC_CELL_CYCLE_PROCESS
0.0364769	GO_MITOCHONDRIAL_TRANSLATION
0.0364769	GO_NUCLEOTIDE_EXCISION_REPAIR
0.0363737	GO_MALE_GAMETE_GENERATION
0.0363737	GO_SMALL_MOLECULE_CATABOLIC_PROCESS
0.0346794	GO_GLYCOSYL_COMPOUND_BIOSYNTHETIC_PROCESS
0.0346794	GO_NEGATIVE_REGULATION_OF_CELLULAR_PROTEIN_LOCALIZATION
0.0346794	GO_RESPONSE_TO_ESTRADIOL
0.0333244	GO_CELLULAR_RESPONSE_TO_RADIATION
0.0323337	GO_CALCIUM_ION_TRANSMEMBRANE_TRANSPORT
0.0323337	GO_REGULATION_OF_BLOOD_PRESSURE
0.0320447	GO_EMBRYONIC_ORGAN_MORPHOGENESIS
0.0320447	GO_POSITIVE_REGULATION_OF_NEURON_DIFFERENTIATION
0.0318284	GO_POSITIVE_REGULATION_OF_CELL_GROWTH
0.0318284	GO_EYE_DEVELOPMENT
0.0318284	GO_REGULATION_OF_DEVELOPMENTAL_GROWTH
0.0311036	GO_CELLULAR_RESPONSE_TO_OXYGEN_LEVELS
0.0301968	GO_GENE_SILENCING_BY_RNA
0.0301968	GO_RESPONSE_TO_UV
0.0297685	GO_NEGATIVE_REGULATION_OF_CELL_DEVELOPMENT
0.0297685	GO_HORMONE_MEDIATED_SIGNALING_PATHWAY
0.0297685	GO_NEURAL_TUBE_DEVELOPMENT
0.0297685	GO_REGIONALIZATION
0.0297685	GO_REGULATION_OF_MICROTUBULE_BASED_PROCESS
0.029287	GO_PROTEIN_STABILIZATION
0.029287	GO_REGULATION_OF_AUTOPHAGY
0.0292122	GO_NUCLEAR_TRANSPORT
0.0289556	GO_ESTABLISHMENT_OR_MAINTENANCE_OF_CELL_POLARITY
0.0289556	GO_GASTRULATION
0.0273724	GO_SIGNAL_TRANSDUCTION_BY_PROTEIN_PHOSPHORYLATION
0.0273724	GO_CELLULAR_PROTEIN_COMPLEX_DISASSEMBLY
0.0273724	GO_CHROMATIN_ASSEMBLY_OR_DISASSEMBLY
0.0273724	GO_PURINE_CONTAINING_COMPOUND_BIOSYNTHETIC_PROCESS
0.0271469	GO_ESTABLISHMENT_OF_PROTEIN_LOCALIZATION_TO_ORGANELLE
0.0271469	GO_NEGATIVE_REGULATION_OF_TRANSFERASE_ACTIVITY
0.0265403	GO_INORGANIC_ION_TRANSMEMBRANE_TRANSPORT
0.0265403	GO_CELL_PROJECTION_ASSEMBLY
0.0265403	GO_POSTTRANSCRIPTIONAL_REGULATION_OF_GENE_EXPRESSION
0.0265403	GO_REGULATION_OF_LEUKOCYTE_MIGRATION
0.0258313	GO_GLIOGENESIS
0.0258313	GO_TRANSCRIPTION_INITIATION_FROM_RNA_POLYMERASE_II_PROMOTER
0.0257405	GO_NEGATIVE_REGULATION_OF_CELL_PROLIFERATION
0.0251451	GO_MESENCHYME_DEVELOPMENT
0.0249032	GO_REGULATION_OF_MITOTIC_CELL_CYCLE
0.0249032	GO_CONNECTIVE_TISSUE_DEVELOPMENT
0.0249032	GO_POSITIVE_REGULATION_OF_HEMOPOIESIS
0.0249032	GO_BEHAVIOR
0.0249032	GO_RAS_PROTEIN_SIGNAL_TRANSDUCTION
0.0249032	GO_CHROMATIN_ORGANIZATION
0.0249032	GO_REGULATION_OF_ION_TRANSPORT
0.0249032	GO_METAL_ION_TRANSPORT
0.0249032	GO_NUCLEIC_ACID_PHOSPHODIESTER_BOND_HYDROLYSIS
0.0249032	GO_CELL_CELL_ADHESION_VIA_PLASMA_MEMBRANE_ADHESION_MOLECULES
0.0249032	GO_CELLULAR_LIPID_CATABOLIC_PROCESS
0.0249032	GO_DNA_PACKAGING
0.0249032	GO_REGULATION_OF_CHROMATIN_ORGANIZATION
0.0249032	GO_STEM_CELL_DIFFERENTIATION
0.0249032	GO_CHROMOSOME_SEGREGATION
0.0249032	GO_POSITIVE_REGULATION_OF_RESPONSE_TO_WOUNDING
0.0249032	GO_TISSUE_HOMEOSTASIS
0.0249032	GO_RNA_SPLICING
0.0249032	GO_INTRACELLULAR_RECEPTOR_SIGNALING_PATHWAY
0.0249032	GO_REGULATION_OF_CELL_CYCLE_G1_S_PHASE_TRANSITION
0.0249032	GO_DEPHOSPHORYLATION
0.0249032	GO_CELL_CYCLE_ARREST
0.0249032	GO_MULTI_ORGANISM_METABOLIC_PROCESS
0.0249032	GO_POSITIVE_REGULATION_OF_MULTI_ORGANISM_PROCESS
0.0249032	GO_PROTEIN_LOCALIZATION_TO_CELL_PERIPHERY
0.0249032	GO_RESPONSE_TO_RADIATION
0.0249032	GO_CELL_CYCLE_PHASE_TRANSITION
0.0249032	GO_REGULATION_OF_CHROMOSOME_ORGANIZATION
0.0249032	GO_MEIOTIC_CELL_CYCLE
0.0249032	GO_RESPONSE_TO_CORTICOSTEROID
0.024713	GO_NEGATIVE_REGULATION_OF_NEURON_DIFFERENTIATION
0.024713	GO_REGENERATION
0.024713	GO_REGULATION_OF_CHEMOTAXIS
0.0239051	GO_HEXOSE_METABOLIC_PROCESS
0.0236978	GO_DEVELOPMENTAL_GROWTH
0.0236978	GO_REGULATION_OF_MEMBRANE_POTENTIAL
0.0226626	GO_INTRINSIC_APOPTOTIC_SIGNALING_PATHWAY
0.022641	GO_CELL_MORPHOGENESIS_INVOLVED_IN_NEURON_DIFFERENTIATION
0.0221276	GO_VESICLE_ORGANIZATION
0.0214912	GO_PEPTIDYL_TYROSINE_MODIFICATION
0.0210892	GO_GERM_CELL_DEVELOPMENT
0.0210892	GO_RESPONSE_TO_CARBOHYDRATE
0.020019	GO_DIVALENT_INORGANIC_CATION_HOMEOSTASIS
0.020019	GO_EPITHELIAL_CELL_DEVELOPMENT
0.020019	GO_REGULATION_OF_SIGNAL_TRANSDUCTION_BY_P53_CLASS_MEDIATOR
0.0182491	GO_FATTY_ACID_METABOLIC_PROCESS
0.0182491	GO_DOUBLE_STRAND_BREAK_REPAIR
0.0182491	GO_TRANSMEMBRANE_RECEPTOR_PROTEIN_SERINE_THREONINE_KINASE_SIGNALING_PATHWAY
0.0182491	GO_GENERATION_OF_PRECURSOR_METABOLITES_AND_ENERGY
0.0178005	GO_CELL_JUNCTION_ORGANIZATION
0.0178005	GO_ORGANELLE_LOCALIZATION
0.0174635	GO_NEGATIVE_REGULATION_OF_PROTEIN_COMPLEX_DISASSEMBLY
0.016976	GO_REGULATION_OF_SYNAPSE_STRUCTURE_OR_ACTIVITY
0.016976	GO_LIPID_BIOSYNTHETIC_PROCESS
0.0158103	GO_SEXUAL_REPRODUCTION
0.0158103	GO_PROTEIN_TARGETING
0.0158103	GO_CELLULAR_RESPONSE_TO_OXIDATIVE_STRESS
0.0158103	GO_REGULATION_OF_PROTEIN_IMPORT
0.0155875	GO_COFACTOR_BIOSYNTHETIC_PROCESS
0.0155875	GO_RESPIRATORY_SYSTEM_DEVELOPMENT
0.0148693	GO_NCRNA_PROCESSING
0.0148693	GO_ER_TO_GOLGI_VESICLE_MEDIATED_TRANSPORT
0.0148693	GO_MULTI_MULTICELLULAR_ORGANISM_PROCESS
0.0147491	GO_ACTIN_FILAMENT_BASED_PROCESS
0.0146849	GO_HEART_MORPHOGENESIS
0.0141847	GO_REGULATION_OF_MICROTUBULE_POLYMERIZATION_OR_DEPOLYMERIZATION
0.0141847	GO_NEURON_PROJECTION_MORPHOGENESIS
0.0141847	GO_PROTEIN_DEPHOSPHORYLATION
0.0141847	GO_REGULATION_OF_CATION_TRANSMEMBRANE_TRANSPORT
0.0141847	GO_RESPONSE_TO_NUTRIENT
0.0141847	GO_CALCIUM_ION_TRANSPORT
0.0141847	GO_POSITIVE_REGULATION_OF_MAP_KINASE_ACTIVITY
0.0141847	GO_REGULATION_OF_TRANSMEMBRANE_RECEPTOR_PROTEIN_SERINE_THREONINE_KINASE_SIGNALING_PATHWAY
0.0141847	GO_POSITIVE_REGULATION_OF_CELL_CYCLE
0.0141847	GO_SISTER_CHROMATID_SEGREGATION
0.0141847	GO_GAMETE_GENERATION
0.0138265	GO_GENE_SILENCING
0.0137226	GO_DNA_TEMPLATED_TRANSCRIPTION_INITIATION
0.0137226	GO_NUCLEOSIDE_PHOSPHATE_BIOSYNTHETIC_PROCESS
0.0136295	GO_MITOCHONDRIAL_TRANSPORT
0.0136295	GO_PROTEIN_DNA_COMPLEX_SUBUNIT_ORGANIZATION
0.0131061	GO_MRNA_PROCESSING
0.0131061	GO_PEPTIDYL_LYSINE_MODIFICATION
0.0131061	GO_MONOSACCHARIDE_METABOLIC_PROCESS
0.0131061	GO_POSITIVE_REGULATION_OF_ION_TRANSPORT
0.0131061	GO_POSITIVE_REGULATION_OF_NEURON_PROJECTION_DEVELOPMENT
0.0127483	GO_CELLULAR_PROCESS_INVOLVED_IN_REPRODUCTION_IN_MULTICELLULAR_ORGANISM
0.0124008	GO_POSITIVE_REGULATION_OF_PROTEIN_COMPLEX_ASSEMBLY
0.0120283	GO_COVALENT_CHROMATIN_MODIFICATION
0.0120283	GO_GLYCOPROTEIN_METABOLIC_PROCESS
0.0120283	GO_REGULATION_OF_PROTEIN_SERINE_THREONINE_KINASE_ACTIVITY
0.0120283	GO_HEAD_DEVELOPMENT
0.0120283	GO_REGULATION_OF_CELLULAR_RESPONSE_TO_GROWTH_FACTOR_STIMULUS
0.0116926	GO_REGULATION_OF_NEURON_DIFFERENTIATION
0.0114356	GO_GLYCEROLIPID_METABOLIC_PROCESS
0.0114356	GO_GOLGI_VESICLE_TRANSPORT
0.0114356	GO_PLASMA_MEMBRANE_ORGANIZATION
0.0112231	GO_GLYCEROLIPID_BIOSYNTHETIC_PROCESS
0.0112231	GO_REGULATION_OF_NEURON_PROJECTION_DEVELOPMENT
0.0112231	GO_NEGATIVE_REGULATION_OF_MITOTIC_CELL_CYCLE
0.0112231	GO_CELLULAR_AMINO_ACID_METABOLIC_PROCESS
0.0112231	GO_NEGATIVE_REGULATION_OF_PEPTIDASE_ACTIVITY
0.0112231	GO_SULFUR_COMPOUND_BIOSYNTHETIC_PROCESS
0.0112231	GO_TRANSMEMBRANE_RECEPTOR_PROTEIN_TYROSINE_KINASE_SIGNALING_PATHWAY
0.0112231	GO_CARBOHYDRATE_DERIVATIVE_BIOSYNTHETIC_PROCESS
0.0112231	GO_DNA_RECOMBINATION
0.0112231	GO_GROWTH
0.0112231	GO_REGULATION_OF_TRANSMEMBRANE_TRANSPORT
0.0112231	GO_NEGATIVE_REGULATION_OF_NERVOUS_SYSTEM_DEVELOPMENT
0.0112231	GO_MICROTUBULE_CYTOSKELETON_ORGANIZATION
0.0112231	GO_SMALL_GTPASE_MEDIATED_SIGNAL_TRANSDUCTION
0.0112231	GO_CYTOSOLIC_TRANSPORT
0.0112231	GO_SULFUR_COMPOUND_METABOLIC_PROCESS
0.0112231	GO_CELL_DIVISION
0.0112231	GO_ENERGY_DERIVATION_BY_OXIDATION_OF_ORGANIC_COMPOUNDS
0.0112231	GO_REGULATION_OF_NUCLEOCYTOPLASMIC_TRANSPORT
0.0110316	GO_RIBONUCLEOPROTEIN_COMPLEX_SUBUNIT_ORGANIZATION
0.0106708	GO_TUBE_DEVELOPMENT
0.0106708	GO_VESICLE_LOCALIZATION
0.0105012	GO_NEGATIVE_REGULATION_OF_CYTOSKELETON_ORGANIZATION
0.00950512	GO_NUCLEAR_CHROMOSOME_SEGREGATION
0.00950512	GO_LIPID_CATABOLIC_PROCESS
0.00950512	GO_POSITIVE_REGULATION_OF_CELLULAR_COMPONENT_BIOGENESIS
0.00950512	GO_CELLULAR_CHEMICAL_HOMEOSTASIS
0.00950512	GO_ORGANELLE_FISSION
0.00950512	GO_REGULATION_OF_CELLULAR_AMIDE_METABOLIC_PROCESS
0.00950512	GO_MODULATION_OF_SYNAPTIC_TRANSMISSION
0.00898142	GO_DNA_CONFORMATION_CHANGE
0.00844527	GO_POSITIVE_REGULATION_OF_CELL_CYCLE_PROCESS
0.00844527	GO_SENSORY_PERCEPTION
0.00844527	GO_NEGATIVE_REGULATION_OF_ORGANELLE_ORGANIZATION
0.00844527	GO_DNA_REPAIR
0.00844527	GO_NUCLEOSIDE_TRIPHOSPHATE_METABOLIC_PROCESS
0.00844527	GO_PROTEIN_HOMOOLIGOMERIZATION
0.00837254	GO_POSITIVE_REGULATION_OF_LOCOMOTION
0.00836943	GO_NUCLEOSIDE_MONOPHOSPHATE_METABOLIC_PROCESS
0.00836943	GO_MITOTIC_NUCLEAR_DIVISION
0.00751643	GO_REGULATION_OF_EPITHELIAL_CELL_PROLIFERATION
0.00726137	GO_TAXIS
0.00712159	GO_RESPONSE_TO_LIGHT_STIMULUS
0.00685263	GO_ANATOMICAL_STRUCTURE_HOMEOSTASIS
0.00685263	GO_AMIDE_BIOSYNTHETIC_PROCESS
0.00646096	GO_REGULATION_OF_CELL_DIVISION
0.00543033	GO_HEART_DEVELOPMENT
0.00543033	GO_REGULATION_OF_SMALL_GTPASE_MEDIATED_SIGNAL_TRANSDUCTION
0.00543033	GO_POSITIVE_REGULATION_OF_CELL_PROJECTION_ORGANIZATION
0.00543033	GO_REGULATION_OF_CELLULAR_PROTEIN_LOCALIZATION
0.00543033	GO_GLYCOSYLATION
0.00541068	GO_CELL_PART_MORPHOGENESIS
0.00541068	GO_RESPONSE_TO_GROWTH_FACTOR
0.00541068	GO_POSITIVE_REGULATION_OF_RESPONSE_TO_EXTERNAL_STIMULUS
0.00541068	GO_REGULATION_OF_CELL_CYCLE_PROCESS
0.00541068	GO_COENZYME_METABOLIC_PROCESS
0.00541068	GO_ESTABLISHMENT_OF_PROTEIN_LOCALIZATION_TO_MEMBRANE
0.00541068	GO_NEGATIVE_REGULATION_OF_INTRACELLULAR_SIGNAL_TRANSDUCTION
0.00541068	GO_RRNA_METABOLIC_PROCESS
0.00541068	GO_NEGATIVE_REGULATION_OF_CELL_CYCLE
0.00541068	GO_GLYCEROPHOSPHOLIPID_METABOLIC_PROCESS
0.00541068	GO_MULTICELLULAR_ORGANISM_REPRODUCTION
0.00541068	GO_NEURON_PROJECTION_DEVELOPMENT
0.00541068	GO_NEGATIVE_REGULATION_OF_PROTEOLYSIS
0.00541068	GO_REGULATION_OF_ACTIN_FILAMENT_BASED_PROCESS
0.00541068	GO_NCRNA_METABOLIC_PROCESS
0.00541068	GO_REGULATION_OF_MAP_KINASE_ACTIVITY
0.00541068	GO_REGULATION_OF_PROTEIN_TARGETING
0.00541068	GO_ORGANOPHOSPHATE_BIOSYNTHETIC_PROCESS
0.00492492	GO_PEPTIDE_METABOLIC_PROCESS
0.00492492	GO_CELLULAR_HOMEOSTASIS
0.00431239	GO_REGULATION_OF_CYTOPLASMIC_TRANSPORT
0.00327955	GO_EMBRYONIC_MORPHOGENESIS
0.003131	GO_RIBONUCLEOPROTEIN_COMPLEX_BIOGENESIS
0.00309049	GO_REGULATION_OF_CELL_PROJECTION_ORGANIZATION
0.00309049	GO_REGULATION_OF_CYTOSKELETON_ORGANIZATION
0.00309049	GO_RIBOSOME_BIOGENESIS
0.00309049	GO_NEGATIVE_REGULATION_OF_HYDROLASE_ACTIVITY
0.00309049	GO_MONOVALENT_INORGANIC_CATION_TRANSPORT
0.00309049	GO_POSITIVE_REGULATION_OF_CELLULAR_PROTEIN_LOCALIZATION
0.00309049	GO_PHOSPHOLIPID_METABOLIC_PROCESS
0.00309049	GO_REGULATION_OF_CELL_GROWTH
0.00309049	GO_REGULATION_OF_PROTEIN_COMPLEX_ASSEMBLY
0.00309049	GO_REGULATION_OF_INTRACELLULAR_PROTEIN_TRANSPORT
0.00309049	GO_SKELETAL_SYSTEM_DEVELOPMENT
0.00309049	GO_PROTEIN_LOCALIZATION_TO_MEMBRANE
0.00309049	GO_G_PROTEIN_COUPLED_RECEPTOR_SIGNALING_PATHWAY
0.00309049	GO_NEURON_DEVELOPMENT
0.00309049	GO_PURINE_CONTAINING_COMPOUND_METABOLIC_PROCESS
0.00309049	GO_POSITIVE_REGULATION_OF_ORGANELLE_ORGANIZATION
0.00114791	GO_CELLULAR_RESPONSE_TO_NITROGEN_COMPOUND
0.00040704	GO_CELL_CELL_SIGNALING
